# Supplementary material for: Continuity of transcriptomes among colorectal cancer subtypes based on meta-analysis
Source: Genome Biol. 2018 Sep 25;19:142. doi: 10.1186/s13059-018-1511-4 (PMC6154428; doi:10.1186/s13059-018-1511-4)
Supplement: Supplementary file 2 — Table S1. Variance and percentage variance explained by the top 20 PCs in all 18 datasets. (XLSX 13 kb) [file 13059_2018_1511_MOESM2_ESM.xlsx]

## Sheet: SuppTable1
Table S1: Variance and percentage variance explained by the top 20 principal components in all 18 datasets.
	GSE12225.GPL3676	GSE12945	GSE13067	GSE13294	GSE14095	GSE14333	GSE17536	GSE17538.GPL570	GSE2109	GSE21510	GSE21815	GSE26682.GPL570	GSE26682.GPL96	GSE33113	GSE39582	TCGA.COAD	TCGA.RNASeqV2	NHS.HPFS
PC1	1774.5197 (10.41%)	494.9598 (16.18%)	1394.8734 (19.88%)	1541.0568 (6.99%)	14526.1648 (41.4%)	1453.1121 (9.64%)	372.3597 (10.75%)	709.0892 (14.75%)	2125.548 (10.89%)	1948.7295 (29.16%)	5637.1411 (23.3%)	436.3941 (9.05%)	268.5382 (10.05%)	705.3038 (13.32%)	725.329 (11.01%)	702.471 (9.93%)	3889.7535 (18.59%)	939.7407 (19.27%)
PC2	1032.1084 (6.06%)	386.2075 (12.62%)	825.7992 (11.77%)	1070.5619 (4.86%)	1502.0163 (4.28%)	791.4008 (5.25%)	290.5896 (8.39%)	574.6688 (11.96%)	1241.4099 (6.36%)	430.0681 (6.44%)	1657.9299 (6.85%)	373.8705 (7.75%)	224.9239 (8.42%)	613.4597 (11.59%)	475.0522 (7.21%)	553.2698 (7.82%)	1669.4756 (7.98%)	709.4944 (14.55%)
PC3	915.2937 (5.37%)	188.307 (6.15%)	540.8797 (7.71%)	765.2629 (3.47%)	1384.7074 (3.95%)	621.3478 (4.12%)	213.4482 (6.16%)	422.2911 (8.79%)	613.7974 (3.14%)	397.4829 (5.95%)	1228.4427 (5.08%)	271.5443 (5.63%)	152.5532 (5.71%)	426.2921 (8.05%)	437.2745 (6.64%)	334.0342 (4.72%)	1507.7286 (7.21%)	193.8049 (3.97%)
PC4	824.7607 (4.84%)	165.1576 (5.4%)	460.2473 (6.56%)	579.9898 (2.63%)	747.0764 (2.13%)	491.8363 (3.26%)	153.3185 (4.43%)	316.5938 (6.59%)	479.7651 (2.46%)	288.4609 (4.32%)	934.8979 (3.86%)	230.4217 (4.78%)	118.97 (4.45%)	281.0139 (5.31%)	387.1153 (5.88%)	310.1989 (4.39%)	658.8178 (3.15%)	102.5767 (2.1%)
PC5	743.7536 (4.36%)	135.0573 (4.41%)	340.4646 (4.85%)	422.0903 (1.91%)	608.0118 (1.73%)	377.2291 (2.5%)	121.3698 (3.5%)	285.6293 (5.94%)	427.2486 (2.19%)	206.3703 (3.09%)	794.382 (3.28%)	216.7276 (4.49%)	105.7276 (3.96%)	202.388 (3.82%)	228.5784 (3.47%)	264.6045 (3.74%)	553.1445 (2.64%)	88.1688 (1.81%)
PC6	730.8963 (4.29%)	108.8571 (3.56%)	281.3047 (4.01%)	364.6148 (1.65%)	348.451 (0.99%)	265.1466 (1.76%)	101.6682 (2.94%)	183.5841 (3.82%)	367.581 (1.88%)	166.8929 (2.5%)	623.8309 (2.58%)	180.0897 (3.74%)	74.5566 (2.79%)	183.4055 (3.46%)	148.5496 (2.26%)	212.1296 (3%)	478.7261 (2.29%)	73.9743 (1.52%)
PC7	629.76 (3.7%)	91.3039 (2.98%)	242.5555 (3.46%)	345.0495 (1.57%)	337.3869 (0.96%)	253.7097 (1.68%)	91.8569 (2.65%)	175.5182 (3.65%)	309.84 (1.59%)	138.0315 (2.07%)	593.3956 (2.45%)	118.7464 (2.46%)	65.3027 (2.44%)	160.6701 (3.03%)	144.2418 (2.19%)	178.9229 (2.53%)	458.9825 (2.19%)	69.5462 (1.43%)
PC8	594.7668 (3.49%)	87.9801 (2.88%)	217.3636 (3.1%)	311.943 (1.41%)	294.4157 (0.84%)	222.214 (1.47%)	78.0876 (2.25%)	144.2867 (3%)	245.7801 (1.26%)	121.5765 (1.82%)	490.34 (2.03%)	111.4455 (2.31%)	57.8489 (2.16%)	143.9043 (2.72%)	117.9203 (1.79%)	164.59 (2.33%)	412.79 (1.97%)	54.8815 (1.13%)
PC9	547.5278 (3.21%)	76.5633 (2.5%)	196.288 (2.8%)	284.696 (1.29%)	286.8741 (0.82%)	194.6793 (1.29%)	73.355 (2.12%)	117.8862 (2.45%)	217.3746 (1.11%)	106.903 (1.6%)	374.457 (1.55%)	95.0307 (1.97%)	54.5793 (2.04%)	104.3079 (1.97%)	105.5029 (1.6%)	147.6956 (2.09%)	347.3654 (1.66%)	51.733 (1.06%)
PC10	543.6597 (3.19%)	58.5433 (1.91%)	185.6141 (2.65%)	255.8879 (1.16%)	259.6522 (0.74%)	194.1949 (1.29%)	70.9825 (2.05%)	104.5722 (2.18%)	170.7543 (0.87%)	100.1109 (1.5%)	362.1675 (1.5%)	90.3462 (1.87%)	47.4888 (1.78%)	93.7292 (1.77%)	92.1642 (1.4%)	145.6032 (2.06%)	307.2532 (1.47%)	40.2178 (0.82%)
PC11	523.9412 (3.07%)	57.4459 (1.88%)	174.2388 (2.48%)	254.6873 (1.16%)	255.3448 (0.73%)	178.5845 (1.19%)	60.6814 (1.75%)	79.3785 (1.65%)	165.4682 (0.85%)	88.542 (1.33%)	339.7421 (1.4%)	78.2134 (1.62%)	46.2289 (1.73%)	84.8874 (1.6%)	86.4039 (1.31%)	136.8534 (1.94%)	286.5978 (1.37%)	36.9301 (0.76%)
PC12	478.1835 (2.81%)	55.2921 (1.81%)	162.122 (2.31%)	239.0247 (1.08%)	235.1654 (0.67%)	168.6495 (1.12%)	56.318 (1.63%)	77.5416 (1.61%)	155.7648 (0.8%)	87.0506 (1.3%)	323.1774 (1.34%)	75.2455 (1.56%)	43.4751 (1.63%)	81.7385 (1.54%)	79.7888 (1.21%)	116.6654 (1.65%)	267.8417 (1.28%)	32.6662 (0.67%)
PC13	452.143 (2.65%)	50.3964 (1.65%)	155.7846 (2.22%)	231.4154 (1.05%)	226.0488 (0.64%)	160.7739 (1.07%)	50.2661 (1.45%)	75.8956 (1.58%)	145.8933 (0.75%)	82.6553 (1.24%)	305.0419 (1.26%)	66.2717 (1.37%)	41.2754 (1.54%)	79.8669 (1.51%)	73.5429 (1.12%)	108.14 (1.53%)	263.3846 (1.26%)	30.375 (0.62%)
PC14	447.9833 (2.63%)	49.5492 (1.62%)	143.1845 (2.04%)	218.1686 (0.99%)	210.9156 (0.6%)	155.9619 (1.03%)	45.7829 (1.32%)	67.8933 (1.41%)	133.5766 (0.68%)	73.3639 (1.1%)	286.402 (1.18%)	62.3592 (1.29%)	36.2197 (1.36%)	73.5856 (1.39%)	69.9923 (1.06%)	106.2101 (1.5%)	237.1362 (1.13%)	27.2379 (0.56%)
PC15	419.9229 (2.46%)	45.7767 (1.5%)	134.2943 (1.91%)	207.0976 (0.94%)	200.9988 (0.57%)	149.2214 (0.99%)	43.6311 (1.26%)	65.0114 (1.35%)	130.4595 (0.67%)	71.58 (1.07%)	278.974 (1.15%)	57.6296 (1.2%)	34.8679 (1.3%)	70.513 (1.33%)	61.486 (0.93%)	96.5753 (1.37%)	223.7051 (1.07%)	25.3064 (0.52%)
PC16	406.6335 (2.39%)	44.1995 (1.44%)	131.9562 (1.88%)	200.0332 (0.91%)	186.1073 (0.53%)	144.0125 (0.96%)	42.6338 (1.23%)	62.2576 (1.3%)	122.0437 (0.63%)	68.2771 (1.02%)	266.525 (1.1%)	55.5771 (1.15%)	34.2736 (1.28%)	67.1343 (1.27%)	60.2039 (0.91%)	93.7422 (1.33%)	218.1277 (1.04%)	24.371 (0.5%)
PC17	401.227 (2.35%)	42.4701 (1.39%)	123.5486 (1.76%)	191.7542 (0.87%)	183.8119 (0.52%)	143.4099 (0.95%)	41.3278 (1.19%)	60.9929 (1.27%)	111.7333 (0.57%)	61.3009 (0.92%)	244.9298 (1.01%)	51.4785 (1.07%)	31.8765 (1.19%)	59.3604 (1.12%)	58.2955 (0.89%)	88.8687 (1.26%)	196.5871 (0.94%)	22.5261 (0.46%)
PC18	390.3732 (2.29%)	40.6164 (1.33%)	118.6151 (1.69%)	190.6738 (0.86%)	180.4526 (0.51%)	137.581 (0.91%)	39.3741 (1.14%)	57.125 (1.19%)	105.6138 (0.54%)	59.7913 (0.89%)	231.5907 (0.96%)	50.4355 (1.05%)	31.277 (1.17%)	58.1986 (1.1%)	53.3312 (0.81%)	81.7943 (1.16%)	189.1864 (0.9%)	22.4154 (0.46%)
PC19	361.959 (2.12%)	39.5812 (1.29%)	113.1619 (1.61%)	185.5826 (0.84%)	169.8671 (0.48%)	132.7856 (0.88%)	37.8089 (1.09%)	53.2462 (1.11%)	104.1843 (0.53%)	58.5216 (0.88%)	223.4986 (0.92%)	47.8441 (0.99%)	29.5742 (1.11%)	55.5514 (1.05%)	49.3989 (0.75%)	80.2922 (1.14%)	186.9318 (0.89%)	21.1187 (0.43%)
PC20	348.4735 (2.04%)	36.1734 (1.18%)	110.8892 (1.58%)	181.073 (0.82%)	164.0506 (0.47%)	131.8056 (0.87%)	33.6177 (0.97%)	51.1031 (1.06%)	96.5809 (0.49%)	55.2196 (0.83%)	203.8558 (0.84%)	45.8667 (0.95%)	28.4788 (1.07%)	53.8461 (1.02%)	47.9718 (0.73%)	77.2184 (1.09%)	177.7833 (0.85%)	19.8122 (0.41%)
