# Supplementary material for: Continuity of transcriptomes among colorectal cancer subtypes based on meta-analysis
Source: Genome Biol. 2018 Sep 25;19:142. doi: 10.1186/s13059-018-1511-4 (PMC6154428; doi:10.1186/s13059-018-1511-4)
Supplement: Supplementary file 3 — Table S2. Average loading vectors used to assign continuous subtype scores. For each continuous score, the top genes ranked by the absolute loadings are most representative and can be used as signatures to reproduce the score (Additional file 1: Figure S7). (XLSX 681 kb) [file 13059_2018_1511_MOESM3_ESM.xlsx]

## Sheet: SuppTable3.csv
Table S2: Average loading vectors used to assign continuous subtype scores. For each continuous score, the top genes ranked by the absolute loadings are most representative and can be used as signatures to reproduce the score (Supplemental Fig. 7).
Gene	PCSS1	PCSS2	PCSS3	PCSS4
A1CF	-0.0193814	0.0139684	-0.0182076	0.00178853
A2M	0.0225555	0.0179436	-0.0107186	-0.00146977
AAAS	-0.00174288	-0.00702398	0.000397823	-0.0049536
AACS	-0.00293478	-0.00657515	-0.00564724	-0.00387504
AADAC	-0.00141213	-0.00384582	0.00294594	0.00457136
AAK1	0.00166782	0.00712673	0.00680537	0.0107475
AAMP	-0.00204042	-0.00617488	0.000874102	-0.0078341
AARS	-0.00279789	-0.0013888	0.0028931	-0.00525024
AARSD1	-0.00361356	-0.00230034	0.00283584	-0.00472143
AASDHPPT	-0.00141216	1.86261e-05	0.0041583	-0.013988
AATF	-0.00513572	-0.00139558	0.00733902	-0.00862801
AATK	-0.00174065	0.00159321	0.00284928	0.00591118
ABAT	-0.0156648	0.0346493	-0.00490385	-0.0108854
ABCA1	0.0141419	0.00822146	-0.00114565	-0.000792975
ABCA12	0.00583313	-0.0149631	-0.00864086	0.00496803
ABCA2	-1.52841e-05	-0.00359689	-0.000881974	0.00495201
ABCA3	0.00988534	-0.00905899	0.00626054	0.00635747
ABCA4	0.00064649	-0.000420629	-0.00252342	0.0077498
ABCA5	-0.00185194	0.00480699	-0.0148807	0.012703
ABCA6	0.0102711	0.0119184	0.00529862	0.0078855
ABCA7	-0.00068292	-0.00593564	0.00352354	0.00449291
ABCA8	0.0133498	0.0259773	-0.0156953	0.00860806
ABCB1	-0.00988631	0.0228958	-0.0190332	-0.0105232
ABCB4	0.00289642	0.00916424	-0.00446231	0.000477696
ABCB6///ATG9A	-0.00260459	-0.00160609	0.0036934	-0.0017528
ABCB7	-0.00499902	0.00176524	0.00147945	-0.0059842
ABCB8	-0.002607	-0.00173059	0.00320398	-0.000724553
ABCB9	-0.0056262	0.000799516	0.00809501	0.00396248
ABCC1	-0.00574523	0.00226141	-0.000433165	-0.000300617
ABCC10	-0.00496591	0.00376424	0.00250757	-0.00129611
ABCC2	-0.0116617	0.0129854	0.0127471	-0.0130059
ABCC4	-0.00627183	0.0109568	0.000151587	-0.0183628
ABCC5	-0.000956602	0.00825671	-0.00102092	0.00152715
ABCC6	-0.0125762	0.0114614	-0.00637357	0.00102309
ABCC8	-0.00263938	-0.00280799	0.00472798	0.000934825
ABCC9	0.00170613	0.00565115	0.00653074	0.00336588
ABCD4	0.000891673	-0.00731124	-0.000538383	0.0050314
ABCE1	-0.00500019	-0.00692542	0.00237484	-0.0140786
ABCF1	-0.000896104	0.00168583	0.00150124	-0.0045871
ABCF2	-0.0028747	-0.000802046	0.00595783	-0.0112433
ABCG1	0.0013666	0.00676311	-0.014827	0.000555109
ABCG2	0.00596902	0.00124427	-0.0088221	0.000429441
ABCG4	-0.00133483	0.00241077	0.00195409	0.00191863
ABHD10	-0.000446133	-0.00543708	-1.73474e-05	0.00259967
ABHD11	-0.0083828	-0.00578792	0.00371229	0.000883867
ABHD14A	0.0014369	-0.00950744	-0.00319341	0.00434427
ABHD2	0.00118347	-0.00077906	0.00329465	0.002931
ABHD3	0.00833192	-0.0162027	-0.0166695	6.78899e-06
ABHD4	0.00519116	-0.000476894	-0.00360703	0.00690453
ABHD5	0.00203767	-0.00293145	-0.00384284	-0.00617087
ABHD6	-0.00304757	-0.000474749	-0.00382471	-0.00294962
ABHD8	0.00181359	0.00471811	0.00277236	0.0022452
ABI1	0.00272023	-9.66265e-05	-0.00754768	-0.0118041
ABI2	-0.000790173	0.00568048	0.00885984	-0.00561274
ABL1	-0.00418917	0.00340358	-0.00436756	0.0011287
ABLIM1	-0.000421201	-0.00759503	-0.0134998	0.00575382
ABLIM3	0.0117906	1.99962e-05	0.0106735	0.00425604
ABO	-0.00340119	0.000672785	-0.0089184	0.00754996
ABP1	-0.0109647	0.0150838	-0.0335809	0.0095229
ABR	-0.003472	-0.000282494	-0.00310412	0.00642979
ABTB2	-0.00179903	-0.000746983	0.00240499	-0.00606858
ACAA1	-0.00149903	-0.00165875	-0.00047765	0.00124911
ACAA2	-0.00151477	0.000531024	-0.0184885	-0.0195413
ACACA	-0.00862455	0.00138615	0.00430478	-0.0053534
ACAD10	-0.00471311	0.00241411	0.00144334	0.00379862
ACAD8	9.56783e-06	-0.0020842	-0.00818877	-0.00586797
ACADM	0.000796507	-0.00299074	-0.0143752	-0.00529642
ACADSB	-0.00238161	-0.00421798	-0.00585635	-0.00191983
ACADVL	0.00357285	-0.00414915	-0.00503039	0.0115459
ACAN	0.000292085	0.00325622	0.00162089	-0.00274571
ACAP2	0.00112664	0.00201784	-0.00250837	-0.00405606
ACAT1	0.000341926	-0.0044645	-0.00218717	-0.0159016
ACAT2	-0.00430881	-0.00407125	-0.00392176	-0.0167399
ACBD3	0.00279384	-0.00554667	-0.00635638	-0.00239595
ACCN1	-0.00591867	0.0041016	0.000590336	-0.00190526
ACCN2	-0.00730249	0.00386061	0.0100745	-0.00154386
ACCN3	0.00152017	-0.00344807	0.00513835	0.00406535
ACCN4	-0.00537799	0.00364598	0.00369114	0.00561247
ACD	-0.00426064	-0.00428735	0.0124727	-0.0106485
ACE	0.00531441	0.000754738	-0.00595779	0.00722325
ACE2	-0.0272969	0.0252685	-0.014459	-0.0231499
ACHE	-9.19649e-05	-0.00198317	0.000454736	-0.000543421
ACIN1	0.000772962	-0.00279006	-0.000369238	0.00470852
ACN9	-0.00397319	-0.0047352	-0.00920284	-0.0136431
ACO1	0.000347186	-0.00477065	-0.00938704	-0.00211342
ACO2	0.000286515	-0.00707414	-0.0125874	-0.00543299
ACOT11	-0.0102792	0.00229891	-0.007596	0.00181107
ACOT13	-0.00508089	0.000480401	-0.0118928	-0.00753091
ACOT7	0.0006923	-0.0113189	0.00600191	-0.0113453
ACOT8	-0.0104688	0.00640509	-0.00145379	-0.0105148
ACOT9	0.00223302	0.000227306	0.003558	-0.00853414
ACOX1	-0.00687814	0.00949482	-0.00676269	-0.00607187
ACOX2	-0.00998903	0.0156083	-0.0161601	0.00128606
ACP1	-0.00221238	-0.00413069	-0.00168579	-0.0121749
ACP2	0.00760831	-0.00263683	0.000442324	0.000144697
ACP5	0.0185555	0.00109205	0.00626456	-0.00733517
ACP6	-0.00361488	-0.00443785	-0.00264235	0.00157968
ACPP	0.00198033	-0.0155087	-0.0169214	0.00226724
ACR	-0.0122706	0.00861197	-0.00228701	0.00511304
ACRV1	-0.00245594	0.0018685	0.00221776	0.00461632
ACSBG1	-0.00225166	0.00200469	0.00053414	0.00258064
ACSBG2	-0.00346453	0.00338946	0.00220501	0.00361188
ACSL3	-0.00138595	-0.0054012	-0.00130617	-0.0113238
ACSL4	0.00205403	0.0039094	0.00593077	-0.0134929
ACSL5	-0.0129458	0.00858922	-0.0106118	-0.00833512
ACSL6	-0.0283693	0.0409587	0.00100514	-0.0101779
ACSM3	-0.00590034	-0.00432504	-0.0218641	0.000211543
ACSM5	-0.00126911	0.00582236	0.0022457	0.00670092
ACTA1	-0.000848396	0.000447107	-0.000915596	-2.04636e-06
ACTA2	0.0245633	0.0188135	-0.00269191	-0.00587432
ACTB	0.00315085	-0.00140741	-0.000705442	-0.00384463
ACTC1	0.00765832	0.00623881	0.00197427	-0.00191893
ACTG2	0.0214054	0.0243555	-0.01161	-0.00691316
ACTL6A	-0.00536045	0.000677804	0.00482262	-0.0121548
ACTL6B	-0.0040376	-0.00138038	0.00417507	0.00724694
ACTL7B	-0.00302868	-0.000635014	-0.00239118	0.00250421
ACTN1	0.00609855	-3.74566e-05	0.0019757	0.00319571
ACTN2	-0.00221149	0.00536673	0.00462697	0.00645461
ACTN3	-0.00269554	-0.000421594	0.00225296	4.66584e-05
ACTN4	-0.00143212	0.00367009	0.000290668	0.00171237
ACTR10	0.00463127	-0.00205917	-0.0079221	-0.00359021
ACTR1A	0.00293598	-0.00200918	0.000156525	-0.000732293
ACTR1B	-0.0031471	-0.00034713	-0.00407548	0.000328468
ACTR2	-0.00102245	0.00471588	-0.0020285	-0.00793911
ACTR3	-0.00087948	-0.00265093	0.00114553	-0.00767209
ACTR3B	-0.0091109	0.000248584	0.00300103	-0.0105155
ACTR5	-0.00677299	0.00560691	0.00784633	-0.00372434
ACTR6	0.00198475	-0.00655908	-0.00159854	-0.0131324
ACTR8	-0.0032519	-0.000190432	-7.08287e-05	-0.00206689
ACVR1	0.00475239	0.00373709	-0.000794253	-0.00885661
ACVR1B	-0.0101954	0.0117258	-0.0087922	0.00107485
ACVR2A	-0.000436232	0.000252104	-5.71714e-05	0.00209574
ACVRL1	0.00140159	0.00880708	-0.0208599	0.00411975
ACY1	-0.00547323	-0.00387895	-0.0103094	-0.00585339
ACYP2	-0.00019904	-0.00201276	-0.00850333	-0.00412809
ADA	0.00576796	-0.00321873	0.011038	-0.011386
ADAM10	0.00440533	-0.00584615	-0.00119366	-0.00556256
ADAM11	-0.0066184	-0.000142712	0.0044755	0.00225294
ADAM12	0.0280763	0.00318192	0.0194479	-0.0091596
ADAM15	-0.00132205	-0.00973656	-0.00125001	-0.00651103
ADAM17	0.000268011	0.00162921	0.00820835	-0.00647367
ADAM19	0.00973824	0.010004	0.00754854	-0.00169252
ADAM22	0.00143271	0.0020758	0.00667624	0.00179829
ADAM23	0.00225345	0.00912006	0.000363784	-0.00234324
ADAM28	0.0225471	-0.0106003	-0.0168971	0.00779696
ADAM30	-0.00315177	0.00269561	0.00475007	0.00179767
ADAM8	0.0163247	-0.00804402	0.00906255	0.00207847
ADAM9	0.0073134	-0.00987504	-0.00177273	-0.0111858
ADAMDEC1	0.0201886	0.00969762	-0.0343132	-0.00818655
ADAMTS1	0.0248258	0.0108662	-0.0033858	-0.00816241
ADAMTS12	0.011419	0.00999693	0.00809232	-0.00773023
ADAMTS13	0.000467418	-0.00281364	0.00539407	0.00178482
ADAMTS2	0.0219368	0.00480216	0.0182924	-0.00450682
ADAMTS20	-0.000373163	0.00355824	0.000444482	0.00247711
ADAMTS6	0.0028669	0.00769602	0.0138793	0.00341083
ADAMTS7	-0.00183921	-0.000548758	-0.00200203	0.00956247
ADAMTS9	0.00822958	0.00437514	-0.000887387	0.00215775
ADAMTSL4	0.00612099	0.00123151	0.00654754	0.0038022
ADAP1///COX19	-0.00493951	-0.00189531	0.00410858	0.00294085
ADAP2	0.0128934	0.00134211	0.00477385	0.00259026
ADAR	0.00516432	-0.00459307	0.00461218	0.000806527
ADARB1	0.0104665	-0.00258012	0.00516411	0.00131285
ADARB2	-0.0022224	0.00210032	0.00342738	0.00580586
ADCK2	-0.00521825	0.000938036	-0.00289061	-0.00644168
ADCK3	-0.00946959	0.00184739	-0.00357959	-0.000877697
ADCY1	-0.000120081	0.00495181	0.00467625	0.00149501
ADCY10	-0.00158747	0.00150838	0.00146609	0.00316267
ADCY2	0.00173598	0.00429048	0.00107316	0.00214241
ADCY3	-0.00773862	0.0031661	0.005112	-0.00590961
ADCY6	-0.00406522	0.00138344	-0.0101707	0.00696146
ADCY7	0.0115703	-0.00243808	0.00651505	-0.00402169
ADCY9	0.00404047	0.00319477	-0.00480332	0.00160827
ADCYAP1	0.00230154	0.00476265	-0.00221714	0.00728457
ADD1	0.00134408	-0.000956489	-0.000830623	0.0043703
ADD2	-0.00279955	0.00168706	-0.00223682	0.00537528
ADD3	-0.00705126	0.00279039	-0.00576948	-0.00386978
ADH1A	0.00127239	0.00612554	-0.00698602	0.0100582
ADH1B	0.00881313	0.0161646	-0.0150421	0.0122974
ADH1C	-0.00616666	0.0160214	-0.0541653	0.0135
ADH5	-0.00053349	-0.0034563	-0.00543769	-0.00443249
ADH6	-0.00676462	-0.00631112	-0.0271297	0.00885648
ADI1	-0.00148662	-0.00450691	-0.00608198	-0.00668144
ADIPOQ	0.00458645	0.00833179	0.00851416	0.00810259
ADIPOR1	-0.000393494	-0.00192692	-0.00487492	-0.00120769
ADIPOR2	-0.000470032	0.00107636	-0.00400303	-0.00377916
ADK	-0.00524023	-0.00229399	0.00306087	-0.0212914
ADM	0.0151876	-0.0143523	-0.000529124	-0.007334
ADM2	-0.00132561	-0.000903863	0.00288027	0.00224331
ADNP	-0.00912614	0.00846117	0.00066731	-0.0151252
ADNP2	-0.000119709	-0.00995817	0.00106878	-0.00453355
ADO	0.000380063	-0.00030284	0.0039661	-0.0119578
ADORA1	-0.00310673	0.00179959	0.00417964	0.00553085
ADORA2A	0.00588012	-0.00176263	0.000475515	-2.44546e-05
ADORA2B	-0.00239618	-0.00747857	-0.0132797	-0.00920508
ADPGK	0.00345388	-0.00402619	0.00272723	-0.00262366
ADRA1A	-0.0039858	0.00285298	0.00187029	0.00645007
ADRA1D	-0.00469017	-0.00227358	-2.12907e-05	0.0016441
ADRA2A	0.00300942	0.0116654	-0.0205999	0.0117197
ADRA2C	-0.00509105	0.00372951	0.00386762	-0.000722224
ADRB2	0.0124386	0.00529726	-0.00883959	0.0065961
ADRB3	-0.00252429	0.00186343	0.00411774	0.00767522
ADRBK1	-0.00123083	-0.00226788	0.00162207	0.00262209
ADRBK2	-0.00140927	0.00223438	0.00423141	-0.00569154
ADRM1	-0.00842655	0.00333894	0.0109288	-0.0111049
ADSL	-0.00343955	-0.00268367	0.00261104	-0.00921016
ADSS	-0.00106875	-0.00166965	-0.00280565	-0.00731608
AEBP1	0.031204	0.0147519	0.0137309	-0.00294016
AEN	-0.000102313	-0.00839094	0.00500584	-0.00734095
AES	0.00197817	-0.0023956	-0.00773523	0.00189407
AFAP1	-0.000415745	0.00953512	-0.00578326	-0.00203343
AFF1	0.00140502	0.000632027	-0.00461779	0.00317068
AFF4	0.00231745	-0.00219457	-0.00176545	-0.00785959
AFG3L2	0.00127735	-0.00911857	-0.00397168	-0.00254331
AFP	-0.00113963	0.0011283	0.000954398	-0.00222852
AFTPH	-0.00414833	0.00441925	-0.00203479	0.00266696
AGA	0.000493244	0.000379636	-0.00828634	-0.00328901
AGAP1	-0.0038553	-0.0019386	-0.00241346	-0.00504687
AGAP2	-0.000262193	-0.000437849	0.00305722	0.00673033
AGBL2	-0.00222136	0.00532151	0.003053	0.00636907
AGBL5	-0.00523214	0.00499296	0.00247417	-0.00424474
AGER	-0.000382367	-0.00753322	0.0047635	0.00482568
AGFG1	-0.000117224	-0.000658551	-0.00415046	-0.0111723
AGFG2	-0.0047023	-0.00572048	-0.00684729	-0.00126025
AGGF1	-0.000478762	-0.000468657	-0.00266968	-0.007566
AGK	-0.00511305	0.00347232	-0.000483056	-0.00698051
AGL	0.00153303	-0.00687535	-0.00449725	-0.00405866
AGMAT	-0.0170197	-0.00240346	0.00197388	-0.0105761
AGPAT1	0.000769915	0.00135211	-0.00200949	0.00143603
AGPAT2	-0.00575059	-0.0047872	-0.0017513	-0.00250356
AGPAT3	-0.00495165	0.00168115	0.000199291	-0.000612628
AGPAT4	0.0182116	-0.00362885	0.00200996	0.00988487
AGPAT5	-0.00328572	-0.00759262	0.00063553	-0.0049728
AGPS	-1.32675e-05	-0.00242887	-0.0038035	-0.0127101
AGR2	0.00598137	-0.0222931	-0.0203305	0.00561896
AGRN	0.00504224	-0.00774791	0.00373027	0.00789158
AGT	-0.00896051	0.0158262	-0.0144947	-0.00982049
AGTR1	0.00392694	0.0127029	0.00798089	0.00662045
AGXT	-0.00441916	0.00506624	-0.00119749	0.00515498
AHCTF1	-0.00495027	-0.00278569	0.00670672	-0.00608866
AHCY	-0.0125412	0.0067675	0.00591046	-0.0158495
AHCYL1	-0.000769504	-0.00316993	-0.00362441	0.000239142
AHCYL2	0.00306004	-0.00868688	-0.0222905	0.00393874
AHDC1	0.00232264	-0.00550965	0.00539828	-0.00151093
AHI1	-0.00160602	0.00213822	0.00054601	0.00676625
AHNAK	0.0156769	-0.00323098	-0.0111953	0.00633248
AHR	0.0067975	-0.00677228	0.00634565	-0.000906004
AHSA1	0.000256521	-0.00810397	0.00209507	-0.00847275
AHSP	-0.000267771	0.00360011	0.000261373	0.00223257
AIF1	0.0364869	-0.00204344	-0.0025946	-0.00593272
AIFM1	-0.00829454	-0.00024424	-2.40213e-06	-0.0134285
AIG1	-0.00395812	0.00492914	0.00454531	-0.00801326
AIM1	-0.00465509	-0.00862123	-0.0105964	-0.00164319
AIM1L	-0.00514806	-0.00187002	0.00700038	-0.00504865
AIMP1	-0.00264889	-0.00391867	-0.000552776	-0.00915404
AIMP2	-0.00349406	0.000856607	0.0008145	-0.0130447
AIP	0.000144684	0.00402681	0.00301762	-0.00195466
AIRE	-0.00382087	0.00286582	-0.000635786	0.00391616
AK2	-0.00204131	-0.00643619	-0.00460746	-0.0108646
AK4	-0.0127805	0.0123206	0.00904501	-0.0166882
AK5	-5.59093e-05	0.00479327	0.00100935	0.00219074
AKAP1	-0.0108607	0.00430734	-0.00262617	-0.00538677
AKAP10	0.00356663	0.000561817	0.00328362	0.00423524
AKAP11	-0.00408707	0.0107568	-0.00216739	-0.00707105
AKAP12	0.0295651	0.0185007	0.0088078	-0.00781387
AKAP13	0.0103657	0.00221649	-0.00469631	0.0108178
AKAP17A	-0.00235366	0.00220144	0.000990853	-0.000380007
AKAP7	0.000547733	-0.00106964	-0.0218859	-0.00360203
AKAP8	-0.00366902	-0.00219554	0.0025413	0.000991472
AKAP8L	-0.00292599	0.00281719	0.00545566	0.00269121
AKAP9	-0.00194017	0.00164008	-0.011923	-0.0043677
AKIP1	-0.000936942	-0.00377237	0.00104098	-0.012068
AKIRIN1	0.000742197	-0.000772159	-0.00461906	-0.0048012
AKR1A1	0.00418841	-0.00900018	-0.00644804	-0.000342294
AKR1B10	-0.000361937	-0.00723612	-0.0407021	0.00623893
AKR1C3	-0.00859616	0.006827	-0.0210294	-0.00164897
AKR1C4	-0.00405499	0.000105083	0.000584571	0.0010985
AKR7A2	0.00466001	-0.0062144	-0.00296743	-0.00313514
AKR7A3	0.000445487	-0.010671	-0.00967618	-0.000195212
AKT1	0.00313854	-0.00621118	-0.000865604	0.00201118
AKT2	-0.00321858	-0.00351415	-0.000750333	-0.00659567
AKT3	0.0178185	0.0124959	0.00392027	-0.00404133
AKTIP	0.0010869	3.51351e-05	-0.00268979	-0.0121671
ALAD	-0.00213719	0.00343917	-0.0077107	-1.84576e-05
ALAS1	0.00474651	-0.010128	-0.00664297	-0.00569713
ALCAM	0.0070893	-0.00666603	0.0023994	0.00496174
ALDH18A1	-0.00330928	4.04812e-05	-0.00149157	-0.0110173
ALDH1A1	0.00942681	-0.00915767	-0.0233252	0.00393426
ALDH1A2	-0.00133496	0.000652324	-0.00827429	0.00617486
ALDH1A3///LRRK1	0.0151205	0.0176996	-0.00283695	-0.00207574
ALDH1B1	-0.00496096	0.00270365	-0.0124954	-0.0169174
ALDH1L1	0.00301952	-0.00779216	-0.0124994	0.0125768
ALDH2	-0.00856324	-0.000397349	-0.010548	0.00103869
ALDH3A1	-0.00417997	-0.0103616	-0.00671153	0.00809018
ALDH3A2	0.00327595	-0.00722151	-0.00505415	0.00628688
ALDH3B1	0.000173785	-0.0012188	0.000181786	0.00308156
ALDH3B2	-0.0033154	-0.00276511	6.89741e-05	0.00338104
ALDH4A1	-0.0133145	-0.00140124	0.00300878	-0.0131821
ALDH5A1	-0.0111525	0.00358653	0.000101476	-0.00577913
ALDH7A1P1///ALDH7A1	-0.00470642	-0.00602948	-0.00310332	-0.00921625
ALDH8A1	0.00125545	-0.00247761	0.0106168	0.00320662
ALDH9A1	-0.00250195	-0.00538027	-0.00481993	0.000692227
ALDOA	0.000559671	-0.00831707	-0.000777003	-0.00181814
ALDOB	-0.00446747	-0.00285627	-0.0357975	0.00515194
ALDOC	-0.00302015	-0.00242536	-6.81524e-06	-0.00331492
ALG12	-0.00195679	-0.00291435	-0.00205227	0.00138208
ALG13	-0.00329112	-0.000334345	0.00195085	0.00370564
ALG3	-0.00499385	-0.00187067	0.000579468	-0.00978689
ALG5	-0.00529246	0.00344867	-0.00145265	-0.0115033
ALG6	-0.00162688	-0.00457477	-0.00434405	-0.00831746
ALG8	-0.00693388	-0.00118411	0.00168341	-0.00665814
ALG9	-0.000691298	-0.00550168	-0.000973134	-0.00646032
ALK	-0.000427686	0.00115234	0.0037181	-0.000127065
ALKBH1	0.000729014	-0.00262699	-0.00221986	-0.00262008
ALKBH4	-0.00444177	-0.000539845	0.00243756	-0.00202582
ALLC	-0.00325354	0.0036682	0.00156617	0.00415586
ALMS1	-0.00334232	0.00780467	0.00846501	0.0126721
ALOX12B	0.000141425	-0.00676271	0.0049609	0.00544058
ALOX15B	-0.000313728	-0.000428717	0.000323488	0.0105654
ALOX5	0.0270621	-0.0144296	-0.0100562	0.0143652
ALOX5AP	0.0283633	-0.00277692	-0.00407291	-0.0110492
ALOXE3	-0.00192257	0.00039064	0.00518048	0.00985823
ALPK1	-0.00290153	0.00408473	0.00479033	0.0121638
ALS2CL	-0.00401583	0.00279997	0.001567	0.0114279
ALS2CR8	-0.001623	0.00622361	-0.000696633	-0.00415581
ALX1	-0.00272691	0.00303575	0.00242889	0.000930963
ALX4	-0.00161096	0.000797851	0.00395451	0.000567159
AMACR///C1QTNF3	-0.0199271	0.0251442	-0.00787511	-0.0108735
AMD1	-0.000391899	-0.00512026	-0.00126605	-0.0144724
AMDHD2	0.00309826	-0.00726222	0.0058376	-0.00581569
AMELX	-0.00451988	0.00223285	0.00255557	-0.000371532
AMELY	-0.00263489	0.00317546	0.00267258	0.00333793
AMFR	-0.00159394	-0.00592982	0.00232045	-0.00437466
AMIGO2	0.00966461	0.01258	0.00713205	-0.00592553
AMIGO3///GMPPB///IP6K1	0.00279969	-0.0092294	-0.00976303	-0.00332811
AMIGO3///IP6K1	-0.0014547	0.00122519	0.000521932	-0.00180197
AMMECR1	-0.00683849	-0.00397447	0.00173474	-0.00606712
AMN	-0.000780417	-0.00207932	-0.00149437	0.00748205
AMOT	-0.00508412	0.00278961	-0.000640092	0.002432
AMPD1	0.00681216	0.00324502	-0.00931725	0.00827944
AMPD2	-0.00256484	-0.00107087	0.00514027	-0.00046606
AMPD3	0.00603179	0.000979276	-0.00219536	0.00167296
AMPH	0.00641335	0.00944019	-0.00193698	0.00259474
AMT	-0.00817811	0.0136263	-0.0105732	0.00428047
AMZ2	-0.00244136	0.00436237	0.00129324	-0.00983328
ANAPC1	-0.00721459	0.00319887	0.00252542	-0.0112036
ANAPC10	-1.49293e-06	-0.00447409	1.34053e-06	-0.015319
ANAPC2	-0.0017662	-0.00526949	0.0016375	0.00655982
ANAPC5	-0.00280851	-0.00177119	0.000197946	-0.002602
ANG	0.00703916	-0.0179888	-0.0301878	0.0117331
ANG///RNASE4	0.00599261	-0.00721972	-0.0364331	-0.00397083
ANGEL1	-0.00595479	0.00437441	0.00216587	-0.00171982
ANGEL2	-0.00455826	0.00315896	8.57505e-05	-0.00108978
ANGPT2	0.0106867	0.00457696	0.002349	-0.00746698
ANGPT4	-0.00100213	-0.000824464	0.00124115	0.00599492
ANGPTL2	0.0280795	0.0124639	0.00360355	-0.00731965
ANGPTL4	0.0100591	-0.00641218	0.0117605	0.00457293
ANK1	-0.000160505	-0.00245729	0.00737164	0.0026044
ANK2	0.0112897	0.0130899	-0.00296315	0.00586644
ANK3	-0.00505997	0.00450851	-0.00382861	0.00111795
ANKFY1	0.00570585	-0.00704815	-0.0040079	-0.00176999
ANKH	-0.00603093	0.0142778	-0.0107528	-0.00349876
ANKHD1///ANKHD1-EIF4EBP3	-0.00316525	0.00283722	-0.00404213	-0.00472898
ANKMY1	-0.00290231	0.000923275	0.00551719	-0.000311326
ANKMY2	0.00201131	-0.00599852	-0.000420719	-0.00162587
ANKRA2	-0.00266251	0.00182369	-0.00636244	-0.00292937
ANKRD1	-0.00118195	0.00191036	0.00630504	0.00409968
ANKRD10	-0.00566928	0.00755651	0.00511362	0.00164201
ANKRD11	-0.00311281	0.0021954	0.00536847	0.00181168
ANKRD12	0.00884382	-0.00683717	-0.00702516	-0.00434072
ANKRD17	-0.00151544	-0.00466257	-0.00228734	-0.00124353
ANKRD26	-0.00339003	0.00375743	-0.00014962	-0.00609392
ANKRD27	-0.00768815	0.00744075	0.00441793	-0.00891972
ANKRD40	0.000653459	-0.000744578	0.00355627	-0.00664609
ANKRD46	-0.00743588	0.00677861	0.00233597	-0.00866847
ANKRD49	-0.00671144	0.00578359	0.00277355	-0.00364521
ANKRD5	-0.00726719	-0.004472	0.000478745	-0.00643541
ANKRD55	0.00111976	0.00344004	0.00278494	0.000929038
ANKRD57	-0.00707895	0.00432475	-0.00380298	-0.0103619
ANKRD6	0.0112291	0.0171349	0.00553865	0.00375587
ANKS1A	-0.00404595	0.00573464	-0.000363695	-0.00935654
ANKZF1	-0.00459194	-0.00136014	0.00363639	0.00534138
ANO1	0.0182158	-0.0121801	0.00212465	0.00930785
ANO10	-0.00434496	0.00448555	-0.0111426	0.000921619
ANO2	0.000478209	0.00192595	0.000642952	0.00506557
ANP32A	0.000241128	-0.00345857	-0.00623074	-0.0114203
ANP32B	-0.00323936	-0.0070403	0.00169001	-0.00177094
ANPEP	0.0140509	-0.00990355	-0.00821684	0.00311738
ANTXR1	0.0205322	0.0162831	0.0076761	-0.00700125
ANXA1	0.0319483	-0.012305	0.00579423	-0.00506215
ANXA10	0.013978	-0.029362	0.00453328	0.010196
ANXA11	0.000626738	-0.00418445	0.00151858	-0.00245919
ANXA13	-0.00840158	-0.00416435	-0.0283506	0.00780467
ANXA2	0.00690648	-0.00809346	0.000625425	-0.00209428
ANXA3	-0.00096851	-0.00169685	-0.00319884	-0.0115958
ANXA4	-0.00420617	-0.00110284	-0.00534004	-0.00454604
ANXA5	0.0148322	-0.00223335	0.00603693	-0.00704361
ANXA6	0.00865124	0.0130698	0.00118121	-0.00630316
ANXA7	0.000477168	-0.000365323	-0.0029585	-0.00531947
ANXA9	-0.00940772	0.00744224	0.0130327	-0.00765024
AOC2	0.000396297	0.00162645	0.0033382	0.00161538
AOC3	0.0211302	0.0186553	-0.00131299	0.00267514
AOX1	0.000795675	0.01268	-0.000778408	-0.00013229
AP1AR	-0.00510507	0.00111889	-0.00273915	-0.00993144
AP1B1	-7.97638e-06	-0.00759688	0.00170474	-0.00272846
AP1G1	-0.000923182	-0.00470272	0.000129455	-0.00320651
AP1G2	-0.00355539	-0.00133699	-0.00509364	0.0101657
AP1M2	-0.00723775	-0.0046436	-0.00646926	-0.00432018
AP1S1	-0.00856685	-0.00289022	-0.00103649	-0.00774958
AP1S2	0.00505182	-7.86233e-05	0.00787418	-0.00735583
AP2A2	0.00127919	-0.000132014	0.000419689	-0.00126724
AP2B1	-0.00201339	-0.00437675	-0.00667026	-0.00210552
AP2M1	0.00638657	-0.00326926	-0.00138239	-0.00983199
AP2S1	0.00133431	-0.00600283	0.00198907	-0.00673322
AP3B1	0.000578513	-0.000288045	-0.00592164	-0.00498312
AP3D1	-0.00285346	-0.00122264	0.000406713	-0.00158195
AP3M2	-0.000896698	-0.00400257	0.0108741	-0.00412135
AP3S1	0.00407266	-0.00405611	-0.0013759	-0.00106106
AP3S2///C15orf38-AP3S2	0.00223727	-0.000412573	-0.00455921	-0.00150121
AP4E1	0.00162257	-0.0037632	0.00459908	-0.00587183
AP4M1	-0.00363714	0.00163456	0.000376039	-0.00944748
AP4S1	0.00336747	-0.000980138	0.00130827	-0.00277819
APAF1	-0.00283622	-0.00379514	-0.00664569	-0.00368757
APBA1	-0.00240344	0.000164664	0.000223342	0.0043017
APBA2	0.0103847	0.00503437	0.00154197	0.00526184
APBA3	0.00020318	-0.000164033	0.00406481	-0.000481697
APBB1	0.00261919	0.010789	0.00815481	0.0043623
APBB1IP	0.018	-0.00189394	0.00232593	0.00300891
APBB2	0.00637714	-0.00131125	0.00906238	-0.00605923
APC2	-0.00214586	-0.00526622	2.81537e-05	0.00241211
APEH	0.000418291	-0.00706019	-0.00640608	-0.00932022
APEX1	-0.00296097	-0.00458733	-0.00200094	-0.0067615
APEX2	-0.00431138	-4.35499e-05	0.00185276	-0.00518463
APH1A	-0.000678412	0.000828856	-0.00211319	-0.00117921
APH1B	0.0043803	0.00149936	-0.00294605	-0.00215571
API5	-0.00369376	-0.00303028	0.00317793	-0.0086365
APIP	-0.00744323	0.00707827	-0.0188769	-0.0114833
APLNR	0.0171	0.00915871	0.00757074	0.000910716
APOA1	-0.00361588	0.00237115	0.0032351	0.00724662
APOA2	-0.00385395	0.00460756	0.00685147	-0.000670367
APOA4	-0.00271322	-0.00024001	0.00170401	-9.50607e-05
APOB	-0.00125927	0.0042539	0.00303046	-0.000982319
APOBEC1	-0.0095851	-0.00295935	-0.0223385	-0.000773688
APOBEC3A	0.0115585	-0.00603171	0.0133096	-0.00502583
APOBEC3C	0.00604982	0.0038918	0.00910171	0.00161258
APOBEC3F	0.00422859	-0.00427544	0.000128896	-0.00259909
APOBR	4.77803e-05	-0.000329583	-0.0270833	0.0108254
APOC1	0.0199026	0.000423698	0.022908	0.000354723
APOC3	-0.00257803	-0.00288158	0.00402017	0.000117706
APOC4	-0.00240606	-0.000743371	0.00076854	0.00194561
APOC4///APOC2	0.00137662	0.0126972	0.0183545	-0.0125469
APOD	0.0119678	0.0285839	-0.00451232	0.0105214
APOE	0.0320268	-0.00254749	0.0127559	-0.00339029
APOL1	0.0173754	-0.0231311	0.00259463	0.0022876
APOL2	0.0113208	-0.0147212	0.0134285	0.00381542
APOL3	0.0123154	-0.0106204	0.00563846	0.00456629
APOL6	0.00549075	-0.0128428	0.000443806	6.22593e-05
APOLD1	-0.00519306	0.0244215	-0.00144224	-0.0210359
APOM	-0.00610159	0.0027749	0.000928451	-0.00319215
APOO	-0.00428559	-0.00472896	0.00206648	-0.0155862
APOOL	-0.00707062	0.0108244	0.00304292	-0.00480542
APP	0.000326438	0.00286826	-0.00833665	0.000165774
APPBP2	0.0011987	0.00156769	-0.00634986	-0.00693499
APPL1	-0.00138856	0.000689519	-0.00398703	-0.00750313
APPL2	0.00161315	0.00331855	-0.0144686	-0.00752112
APRT	-0.00398863	-0.00653045	-0.00238294	-0.00615417
APTX	-0.00551206	-0.00268423	0.00037238	-0.00594586
AQP1	0.00994973	0.0182444	0.00479854	-4.72323e-05
AQP2	-0.00299422	-0.000641688	0.00455834	0.00402496
AQP5	0.00547621	-0.00880105	0.00753727	0.00658244
AQP8	-0.00641355	0.0185849	-0.0234514	0.00685579
AQP9	0.0268503	-0.00658804	0.0160885	-0.0110031
AR	0.00337682	0.00661862	-0.000165825	0.00381499
ARAP1	-0.00145421	0.00461967	0.00293814	0.003225
ARAP2	0.00255471	-0.00993725	0.00105455	0.000251831
ARAP3	-0.00273089	0.00885553	0.00476143	-0.000394588
ARCN1	0.00160902	-0.00346893	-0.00253152	-0.00616041
ARF1	-0.000943982	-0.00491048	-0.00515212	-0.00623103
ARF3	-0.00242432	-0.000789251	-0.00568277	-0.00165733
ARFGAP1	-0.00755838	0.00573289	0.0100621	0.00245037
ARFGAP2	-0.00147324	0.00110083	0.00091194	-0.0030517
ARFGAP3	0.00963118	-0.00837522	-0.00526458	0.00100948
ARFGEF1	-0.00610054	0.00502581	-0.000250189	-0.00793444
ARFGEF2	-0.0112527	0.0109081	-0.00171296	-0.0097048
ARFIP1	-0.00156656	-0.00105208	-0.00901996	-0.00404038
ARG2	-0.00194728	-0.00508773	-0.00236048	-0.0110215
ARGLU1	-0.00322768	0.00700977	5.13256e-05	-0.00468464
ARHGAP1	0.00414055	0.00287891	-0.00196293	0.00249093
ARHGAP10	0.00923359	-0.00724414	0.0130328	-0.00251437
ARHGAP11A	-0.00190379	-0.0181839	0.00643647	-0.0140122
ARHGAP15	0.0237857	0.0052832	-0.00656049	-0.003684
ARHGAP17	0.00139541	0.00152608	-0.00300058	-0.000228503
ARHGAP19	0.00386573	-0.00642497	0.00182525	-0.00786456
ARHGAP19///SLIT1	-0.000251486	-1.67995e-06	0.00648131	0.00533059
ARHGAP22	0.00239924	0.0039048	0.00341479	0.0051785
ARHGAP24	0.015969	0.00558933	0.000795403	0.00581875
ARHGAP25	0.0152562	-0.00024212	-0.00248475	8.60372e-05
ARHGAP26	-0.00197827	-0.00425724	-0.00487243	0.0062341
ARHGAP32	-0.00185971	-0.00810628	-0.0032976	0.00889222
ARHGAP33	-0.00383389	-0.00119071	0.000577533	0.0073133
ARHGAP35	-0.00342974	-0.00189517	0.00084378	-0.00167284
ARHGAP44	-0.00368672	0.0051694	-0.0187618	-0.00163045
ARHGAP6	0.00390437	0.0142453	0.00111166	-0.00492211
ARHGDIA	-1.67655e-05	-0.00296673	0.000716439	0.00213683
ARHGDIB	0.0155589	-0.000123415	-0.0103504	-0.00141321
ARHGDIG	-0.00239762	-0.00141979	0.00340319	0.000314683
ARHGEF1	0.000871309	0.00216423	0.00375141	0.00611372
ARHGEF10	0.0041276	-0.00301803	0.00347847	0.00358075
ARHGEF10L	-0.0063984	0.000161036	-0.00411105	0.00646412
ARHGEF11///MIR765	-0.00310146	0.0030481	0.000314788	0.00539526
ARHGEF12	-0.00131631	0.00247259	3.55599e-05	-0.000280261
ARHGEF15	0.00160777	0.00396695	0.00562162	0.00394718
ARHGEF16	-0.00354578	-0.00776109	-0.00458872	0.0050201
ARHGEF17	0.013427	0.0100965	0.00751145	0.00131332
ARHGEF18	-8.55503e-05	0.00198168	0.000516344	-0.000281188
ARHGEF2	0.00279352	0.00209705	-0.0018969	0.0117908
ARHGEF26	-0.000136288	0.00181469	-0.00512342	-0.00157886
ARHGEF3	0.00532594	-0.000712332	0.00243606	0.00156155
ARHGEF38	-0.00371795	0.00177153	-0.00149457	0.00447458
ARHGEF4	0.00176535	0.000536344	0.0130897	0.00558053
ARHGEF40	0.00128	0.00914892	-0.0108179	0.00118962
ARHGEF5	-0.0085115	0.00298097	-0.00713097	-0.00686902
ARHGEF6	0.0170435	0.00570227	-0.00431106	0.00293347
ARHGEF7	-0.00309499	0.00751004	-4.16317e-06	0.000127906
ARHGEF9	-0.00219415	0.00561204	-0.00906811	-0.00189418
ARID1A	0.00074602	0.00152693	-0.00182095	0.00373229
ARID3A	-0.0186072	0.0186463	0.00249188	-0.0122606
ARID4A	0.0012267	0.000251449	-0.00469647	-0.0030025
ARID4B	0.00286444	0.00215771	-0.00197201	-0.00114083
ARID5A	0.00441425	0.00385502	-0.00161112	-0.000875265
ARID5B	0.00298659	0.005469	-0.00172756	-0.00448446
ARIH1	0.000873915	-0.000374218	-0.00192776	-0.00650295
ARIH2	-0.00321914	0.00250783	-0.000854524	-0.00352681
ARL1	0.00213319	-0.00920555	-0.00725237	-0.00930971
ARL10///HIGD2A	-0.00228577	-0.00230106	-0.00931799	0.00118192
ARL14	-0.00181114	-0.000818748	-0.0259721	0.000622498
ARL15	-0.0015285	0.00638077	-0.00584443	-0.00381486
ARL2	-0.00264294	0.00166217	0.0015544	-0.00582957
ARL2BP	0.00321598	0.00280559	-0.00261877	-0.00680742
ARL4A	-0.00456446	0.00363805	0.00160772	-0.00937033
ARL4D	0.000149925	0.00897931	0.0067717	0.00326622
ARL5A	-0.0027754	0.00275536	0.00207993	-0.00431306
ARL6IP1	-0.00219417	-0.00507135	0.00196721	-0.00699356
ARL6IP4	-0.00249464	-0.0043116	-0.000246742	-0.00424049
ARL6IP5	0.00550317	-0.00153239	-0.00391833	-0.00202525
ARL8B	0.00217667	0.00314207	-0.00050133	-0.00484259
ARMC1	-0.00294209	0.00129424	0.0041006	-0.0120781
ARMC4	-0.00252723	0.000187446	-0.00108004	0.000471628
ARMC6	-0.00565939	-0.00212154	0.00405286	-0.00407171
ARMC8	0.00252291	0.00245061	-0.00372394	-0.00260202
ARMC9	0.00650891	0.00030212	0.00179389	-0.00333877
ARMCX1	0.0176057	0.0159383	0.000559261	-0.00426519
ARMCX2	0.0176452	0.0194016	-0.00564551	-0.00300221
ARMCX3	0.00101548	0.0120219	-0.00565275	-0.00705125
ARMCX5	-0.00797053	0.00594283	-0.000508911	-0.00704785
ARMCX6	0.000332443	0.00602604	0.00213556	0.00328858
ARNT	0.00109412	0.00210888	-0.00264266	0.00173237
ARNT2	0.0114396	0.000304373	0.00111709	0.00314383
ARNTL	0.00796314	-0.00082747	-0.00153169	-0.00300268
ARPC1A	-0.00378196	-0.00215627	-0.00546264	-0.0129328
ARPC2	0.00433382	0.000356995	-0.00328057	-0.00821023
ARPC3	-0.000912588	-0.00456408	-0.00375411	-0.00594613
ARPC4-TTLL3///TTLL3	-0.00196635	0.00610355	-0.00223015	0.0137035
ARPC4///ARPC4-TTLL3	0.00255798	-0.00724155	-0.00711755	-0.0176896
ARPC5	0.00119938	-0.00154727	-0.00628182	-0.00585903
ARPC5L	-0.00098217	-0.00635434	0.000505794	-0.00736272
ARPP19	0.00245111	-0.00403865	0.000321743	-0.00201358
ARRB1	0.00189551	0.000466306	-0.00491162	-0.00393361
ARRB2	0.00145162	-0.000486021	0.00349658	-0.00905496
ARSB	0.0103911	-0.0028983	-0.00839785	-0.00239584
ARSD	-0.00463539	0.00342449	-0.0105475	0.00175688
ARSE	-0.0186665	0.00790005	-0.0132327	-0.00676916
ARSJ	0.0147407	-0.0174643	-0.00960603	-0.000255814
ART3	0.000998231	-0.0139781	-0.011321	-0.00242975
ARTN	-0.00525837	-0.00360739	0.00398123	0.00289647
ARVCF	-0.00439904	-0.00183695	0.0063641	0.00358491
ASAH1	0.00666527	-0.000541435	-0.00660166	0.000372846
ASAP1	0.00123971	0.00904983	0.0111581	-0.0125114
ASAP2	0.00255574	-0.00135251	-0.00498614	0.000758437
ASAP3	0.010677	0.00214246	-0.0108339	0.013485
ASB1	-0.00205204	0.00514124	0.00354432	0.00422934
ASB13	-0.00550158	0.00781073	-0.000999702	-0.00603885
ASB4	-0.00384469	-0.00281186	0.00934035	-0.00114275
ASB6	0.000337053	-0.00664296	0.00568865	-0.000135669
ASB7	-0.000783021	-0.00234933	-6.10374e-05	-0.00379808
ASB9	-0.00988551	0.00416087	0.00432882	-0.0172263
ASCC1	0.00151531	-0.00236697	-0.00126063	-0.0118144
ASCC2	-0.00252643	-0.00479858	0.000906553	0.00190521
ASCC3	-0.00103499	-0.0053957	-0.00403447	-0.0139924
ASCL2	-0.0288632	0.0255836	0.00215716	-0.0235312
ASF1A	-0.00178121	-0.0027771	0.000250123	-0.0129128
ASF1B	-0.00614172	-0.00906364	0.00321156	-0.0119043
ASGR1	-0.00624558	0.00655496	0.0043161	-0.00740653
ASGR2	-0.00234523	-0.000999174	0.0098064	0.00424609
ASH2L	-0.00105203	-0.00562402	0.000938306	-0.00429259
ASL	-0.00550761	-0.000852022	-0.016257	-0.00614604
ASMTL	-0.000672178	-0.00128145	-0.000132098	2.87941e-05
ASNS	-0.00697412	-0.00370848	0.00503714	-0.0161829
ASNSD1	-0.00112016	-0.00049462	0.00291743	-0.0106474
ASPA	0.0123781	0.00882193	-0.00544124	0.00418115
ASPH	0.00252468	-0.0116582	0.00114349	-0.00470039
ASPHD1	-0.00124277	-0.00127062	0.00484326	0.000937845
ASPM	-0.00696324	-0.0126924	0.0061897	-0.0162738
ASPN	0.0324206	0.0265075	0.0131263	-0.0128845
ASPSCR1	-0.0061011	0.00290106	0.00430421	-0.00273819
ASS1	0.000582668	-0.0185516	-0.00623589	0.00168524
ASTE1	-0.00430509	0.0058411	-0.00298702	-0.00436859
ASTN2	0.000217514	-0.00496976	-0.00213363	0.000563345
ASXL1	-0.00915071	0.0158415	0.00544653	-0.0101599
ASXL2	-0.00426066	0.00420826	0.000339791	-0.00422947
ATAD2	-0.00677951	-0.0103847	0.0113186	-0.0259873
ATAD3A	-0.00417776	-0.00806804	0.0068041	-0.00278695
ATAT1	-0.00864362	0.00574283	0.00374747	0.00772294
ATF1	0.000106116	-0.00323758	-0.00328333	-0.0158663
ATF2	0.00230876	0.00172301	0.00138047	-0.00470539
ATF3	0.00527124	-0.0053748	-0.010246	-0.00344364
ATF5	0.00383145	-0.00804475	0.00695638	0.00151552
ATF6	0.000777191	0.00303385	-0.00509279	-0.00242824
ATF7IP	-0.00199657	0.00279243	0.00509067	-0.00122248
ATF7IP2	-0.00470246	0.00217679	-0.00228435	0.00579502
ATG10	-0.00289433	-0.00246297	0.00252765	0.000117678
ATG12	0.001422	-0.00112744	0.00436475	-0.00201091
ATG13	-0.00108723	-0.00308685	0.00227094	3.31853e-05
ATG14	0.00325673	-0.000285211	0.000429861	0.00365436
ATG16L1	-0.00224196	-0.00115882	0.00700262	-0.00165466
ATG2A	-0.00196236	-0.00254238	0.0080692	0.000360063
ATG2B	-5.40056e-05	0.00112735	-0.00480986	0.00338638
ATG3	0.00123401	-0.00187727	-0.00469384	-0.0115286
ATG4A	0.00288354	-0.00109933	-0.00564838	-0.00201997
ATG4B	0.000346372	0.00225892	0.0040492	0.000757614
ATG5	0.000679794	-0.00311242	-0.00277427	-0.0125166
ATG9A	-0.000534861	0.00119932	0.00280099	-0.000752903
ATHL1	-0.0069869	-0.00149915	0.010028	0.0117881
ATIC	-0.00648861	-0.000520946	0.00478325	-0.00881156
ATL2	-0.00152665	-0.00404197	0.000149768	-0.011216
ATM	-0.000158724	0.00292167	0.00410371	0.00429081
ATMIN	-0.000399223	-0.00150808	-0.00149485	-0.00672877
ATN1	-0.000466419	0.00205133	0.00320521	0.0080708
ATOH1	0.00169923	-0.0115895	-0.0411235	0.013323
ATOX1	0.00793838	0.000554865	0.00343444	-0.0101392
ATP10D	0.0149358	-0.00422529	-0.00814656	-0.00697135
ATP11A	-0.00781704	0.0080645	0.0109392	-0.0151632
ATP11B	-0.000992409	0.00118729	-0.00547286	-0.00186583
ATP13A1	-0.00307276	-0.00395323	0.000681201	-0.00455419
ATP13A2	-0.00198033	-0.00720796	6.85038e-05	0.000429638
ATP1A1	-0.00558554	0.000624618	-0.0101443	-0.00567704
ATP1A2	0.00360686	0.012422	-0.000183493	0.00745441
ATP1A3	-0.00450482	0.00158744	0.00433541	0.000361807
ATP1B1	2.73937e-05	-0.00717302	-0.00873733	0.0050774
ATP1B2	-7.77571e-05	0.0075359	0.00389628	0.0074216
ATP1B3	-0.00303771	0.000294874	1.77814e-05	-0.00638172
ATP2A1	-0.000561326	-0.00225532	0.00691094	0.00741791
ATP2A2	-0.000483942	-0.00454362	-0.000361161	-0.0025839
ATP2A3	0.007024	-0.00811675	-0.044904	0.0258932
ATP2B1	0.00310837	-0.00741853	0.000102802	-0.00555975
ATP2B2	-0.00303922	0.00241891	0.00327619	0.00292365
ATP2B4	0.0152721	0.010304	1.10256e-05	0.00441008
ATP2C1	0.000473392	-0.000959469	-0.00163633	-0.00312423
ATP2C2	-0.00899624	-0.00330403	-0.0259063	0.00317085
ATP4A	-0.000897917	8.93448e-05	0.00410483	-0.000925091
ATP5A1	0.0065521	-0.0105694	-0.00678071	-0.00433137
ATP5B	0.00114918	-0.00938313	-0.00779325	-0.00753647
ATP5D	0.00161381	-0.00849667	-0.00249652	-0.00214855
ATP5F1	-0.000367922	-0.00603716	-0.00714118	-0.00760555
ATP5G1	-0.00443255	-0.00859941	-0.00388849	-0.00739255
ATP5G2	-0.00212091	-0.00308555	-0.0051396	-0.00289553
ATP5G3	-0.00101641	-0.00487594	-0.00557541	-0.0111779
ATP5H	0.00118125	-0.00308109	-0.00302016	-0.00845801
ATP5I	-0.00209746	-0.00616388	0.000913535	-0.00184736
ATP5J	0.00145166	-0.00364156	-0.00633073	-0.00599539
ATP5J2	-0.00439343	-0.00515972	-0.00120549	-0.0100634
ATP5L	-0.00152783	-0.00354853	-0.000560685	-0.00961835
ATP5O	-0.00034758	-0.00478132	-0.00764257	-0.00689447
ATP5S	-0.00336774	-0.00439841	-0.0060888	-0.00456456
ATP5SL	-0.00048899	0.00100857	-0.000681304	-0.00488544
ATP6AP1	0.000530708	0.00307018	-0.000915645	-0.00664459
ATP6AP2	-0.000995647	0.00702165	0.000220807	-0.0109251
ATP6V0A1	-0.000267577	0.00477504	-0.00255931	0.00210477
ATP6V0A2	-0.00134616	0.000338988	-0.00337857	-0.0145061
ATP6V0B	0.00346864	-0.00744508	-0.00299982	-0.0108633
ATP6V0C	0.00159138	-0.00365323	0.00194308	-0.00173512
ATP6V0D1	0.0043916	-0.00140145	-0.0118311	-0.00669484
ATP6V0E1	0.00226159	-0.00103773	-0.0010033	-0.00245264
ATP6V0E2	-0.00539101	0.00250529	0.00137426	-0.000865439
ATP6V1A	0.00068864	-0.00222797	-0.00172272	-0.00673839
ATP6V1B1	0.00181542	-0.000124351	0.00126816	0.00200577
ATP6V1B2	0.0125382	-0.00932359	-0.00476742	-0.00397542
ATP6V1C1	-3.21933e-05	0.00128668	0.00500724	-0.0154308
ATP6V1D	0.00609876	-0.00620217	-0.00328071	-0.00172604
ATP6V1E1	0.00510929	-0.00346309	0.00136845	-0.00664104
ATP6V1F	-0.00250111	0.000792134	0.00523723	-0.00834266
ATP6V1G1	-0.000494465	0.000759167	-0.00351712	-0.00587343
ATP6V1G2	-0.000169166	0.00573956	0.00217788	-0.000659993
ATP6V1H	-0.00496476	0.00427546	0.00312762	-0.0115064
ATP7B	-0.00973704	0.00833357	-0.00757189	-0.00405318
ATP8A1	0.00325342	-0.00647785	-0.0264706	0.0146641
ATP8A2	-0.001925	0.00368267	0.0010265	0.0066991
ATP8B1	-0.0048311	-0.00394703	-0.0111283	0.00655413
ATP8B2	0.00478046	0.00312098	0.00223375	0.00392726
ATP8B4	0.011023	0.00345314	-0.00471023	-0.00278
ATP9A	-0.0138526	0.0238188	-0.00850685	-0.00963843
ATP9B	0.00751101	-0.00901677	-0.00541501	0.00185874
ATPAF2	0.00275247	-0.00961834	-0.00121571	0.000855598
ATPIF1	-0.00114178	-0.00792729	-0.00356629	-0.00551158
ATR	-0.00509546	0.00345083	0.00414889	-0.00688626
ATRIP///TREX1	0.00279945	-0.0094466	0.000457299	0.000995854
ATRN	-0.00143624	0.0079084	0.00284803	-0.00324079
ATRX	-0.00127071	0.00819696	-0.00159611	-0.00569249
ATXN2	-0.00411071	0.0053296	-0.00275038	0.00182529
ATXN2L	-0.00261699	0.000922434	0.00314798	0.00210078
ATXN3	0.00437424	-0.00641022	0.000615936	-0.000331597
AUH	-0.00120564	-0.00221893	-0.00556697	-0.00557015
AUP1	-0.00290657	-0.00239796	0.00366358	-0.0027677
AURKA	-0.0135923	-0.00452626	0.01314	-0.0226909
AURKAIP1	-0.00118625	-0.0095513	0.00198724	-0.00163757
AURKB	-0.00270752	-0.0138016	0.00746879	-0.0117278
AUTS2	-0.0135377	0.0125966	-0.015387	-0.000844107
AVEN	-0.000178341	-0.00275891	-0.000346461	-0.0109636
AVL9	-0.0123799	0.00811647	0.00125043	-0.0113849
AVPI1	6.31885e-05	-0.00417141	-0.00329653	0.00307577
AXIN1	-0.00925063	0.0050466	0.00272584	0.00404851
AXL	0.0247177	0.00950817	0.00118802	-0.0110227
AZGP1	-0.0147491	0.00901143	-0.00462858	-0.00969311
AZI1	-0.00257629	-0.00724289	0.0114933	-0.00171055
AZI2	0.00249619	0.00101227	0.00057862	-0.0020031
AZIN1	-0.00415385	0.00128053	0.00279914	-0.0120923
AZU1	-0.00166868	-0.00529654	0.00352562	0.000174652
B2M	0.00673889	-0.00242026	-0.00398965	-0.00313556
B3GALNT1	0.0106403	0.000953826	0.00867024	-0.00490187
B3GALT5	0.00851934	-0.0106348	-0.0126764	0.00641342
B3GAT3	-0.00272503	-0.00572613	0.00773475	-0.000809866
B3GNT1	0.00123409	0.00143193	0.000115552	-0.000793911
B3GNT2	0.00325285	-0.00481458	-0.00269027	-0.0137538
B3GNT3	-0.006459	0.00174316	-0.00405196	-0.00840075
B3GNT4	-0.000963428	-0.00202611	0.00360849	0.00311634
B3GNTL1	-0.00153877	-0.00914498	0.00491549	-0.00119005
B4GALNT1	-0.000954944	0.00509837	0.00503238	0.00187393
B4GALT2	-0.00445302	-0.00296845	0.00390945	0.000297804
B4GALT3	-0.000599728	-0.00152671	0.000721144	-0.00487518
B4GALT4	0.00244695	-0.00343821	-0.0101694	-0.00391404
B4GALT5	-0.00503421	0.00353307	0.00443671	-0.00869008
B4GALT6	0.00102063	-0.00254015	-0.00146102	-0.00346636
B4GALT7	-0.00322323	-0.00250275	0.000478979	0.00252656
B9D1	-0.00013025	-0.012426	-0.00145156	-0.00611016
BABAM1	-0.00035917	-0.00352455	-0.00320511	-0.00823786
BACE1	0.00306523	0.0101917	0.000273841	-0.00486933
BACE2	0.000906127	-0.00966754	-0.0164139	0.0122311
BACH1	0.00742004	-0.000346102	-0.00201564	-0.010158
BACH2	0.00710208	0.00663649	0.00522176	0.00609266
BAD	0.00232006	-0.00299713	-0.00415899	-0.00299693
BAG1	0.00146028	-0.00815998	-0.00979623	0.00237408
BAG3	0.00921575	-0.00876271	0.00334534	-0.00383512
BAG4	0.00159679	-0.00614039	0.00531345	-0.00876734
BAG5	-0.000394542	-0.00330661	-0.00402147	0.00100523
BAG6	-0.00397653	0.0014512	0.00221203	0.00115033
BAI2	0.0025778	-0.000397854	0.00246631	0.00596125
BAIAP2	-0.00170888	1.06177e-05	0.00874547	0.00228837
BAMBI	0.000907909	-0.00121998	0.00808806	-0.00474442
BANF1	-0.00231603	-0.00363537	0.00486093	-0.00730475
BANK1	0.00711356	0.00228008	-0.00546113	0.00399739
BANP	0.000252077	-0.00388806	0.000827435	-0.00149845
BAP1	-0.00221183	-0.000612266	4.19325e-05	-0.00178565
BARD1	-0.00322211	-0.00235654	0.00732473	-0.00886844
BARX2	0.00371941	-0.00888859	-0.001376	0.0063627
BASP1	0.0290884	0.00703349	0.00140268	0.00230235
BATF	0.00554882	-0.00274364	0.00613302	0.00303236
BATF3	0.00876842	-0.00240071	0.00410273	-0.00107062
BAX	-0.00373313	-0.00791189	-0.00947414	-0.00658959
BAZ1A	-0.000831459	-0.00513258	-0.00105418	-0.00351919
BAZ1B	-0.00346024	0.00277477	0.0056747	-0.00471277
BAZ2A	-0.00219762	0.000327233	0.00463843	0.00142455
BAZ2B	-0.00163662	0.00662567	-0.00511709	0.00309112
BBS1	-0.00220079	0.00499315	-0.00398874	0.00240733
BBS10	-0.00201662	0.0099068	0.00638038	-0.0108082
BBS4	0.00447653	-0.00437202	0.000173061	0.00290545
BBS7	0.00237575	-0.00396343	0.000267146	-0.00643656
BBX	0.00251171	0.00620305	-3.30907e-05	-0.00318936
BCAM	0.00106768	0.00753296	0.00664482	0.0107552
BCAN	-0.00588637	0.00319485	0.0010531	0.00726958
BCAP31	-0.00395825	0.0041466	0.00751901	-0.0112783
BCAR3	0.00424767	0.000151252	-0.00953701	-0.000777878
BCAS1	0.00276588	-0.00448718	-0.0337147	0.0163015
BCAS2	0.00159102	-0.00560377	-0.000173754	-0.00809516
BCAS3	-0.00061882	0.00452661	-0.00412385	-0.00157
BCAS4	-0.00103715	0.00795806	0.00983891	-0.00555319
BCAT1	0.0195076	0.00269944	0.0158812	-0.0083025
BCAT2	-0.00154361	-0.00732757	-0.00451428	-0.00118724
BCCIP	-0.00209663	-0.00926293	0.00527847	-0.0135118
BCKDHA	-0.000358853	-0.00737398	-0.00427612	-0.00218321
BCKDHB	-0.00377022	-9.77879e-05	-0.0115706	-0.00551423
BCKDK	0.000257416	-0.00259397	-0.000563108	-0.00360039
BCL10	0.00129119	-0.00549946	-0.00928381	-0.00166767
BCL11A	-0.0172007	0.0143197	-0.0022156	-0.00806355
BCL11B	-0.00846975	0.00228133	-0.00189481	-0.00231921
BCL2	0.00626839	-0.00387458	-0.0152575	0.00692686
BCL2A1	0.0298761	-0.00980347	0.0135132	-0.0100097
BCL2L1	-0.00437329	0.00489456	0.0114587	-0.00859199
BCL2L11	0.00377882	-0.00144637	0.0020661	-0.00219868
BCL2L13	-0.000463113	0.000986798	-0.00129129	-0.00510644
BCL2L14	-0.00513201	-0.00659396	-0.0173715	0.00573429
BCL2L2	0.00494293	-0.000455643	-0.00541624	0.000856341
BCL3	0.00282655	-0.00662471	-0.00532546	0.00608329
BCL6	0.0174137	-0.000143714	0.00752035	0.00365837
BCL7A	-0.00623914	0.000980788	0.00583465	0.000442252
BCL7B	-0.000382162	-0.000194167	0.000610665	-0.00314594
BCL7C	-0.00396667	-0.00184493	1.30963e-05	-0.00643891
BCL9	-0.00426928	0.00737222	-0.00171815	0.00027567
BCLAF1	-0.00189247	-0.00129401	0.00187121	-0.00679352
BCMO1	-0.00155669	-0.00639369	-0.00821304	0.00213802
BCOR	-0.00348063	0.000814954	-0.00183169	-0.0080435
BCORL1	-0.00647404	0.00491158	0.00688062	0.001498
BCR	0.00106262	-0.00275858	6.39207e-05	0.0025572
BCS1L	-0.00569751	0.00069716	0.00165601	-0.00440544
BDH1	-0.00761703	-0.0038353	-0.0156559	-0.000412731
BDKRB1	0.00316594	0.00394392	-0.00556538	0.000404791
BDKRB2	0.00403207	0.00382944	-0.00879314	0.00298595
BDNF	0.00331645	0.00268298	0.0072193	0.000369299
BECN1	-0.00366708	0.00307196	-0.00602839	-0.00513337
BEGAIN	0.00161286	-0.00569381	0.00238539	0.00556435
BEND5	0.00727619	0.00478994	0.00110078	0.0108963
BEST2	0.00146207	0.00762117	-0.0263524	0.0141267
BET1	-0.00311419	-0.000713156	-0.00236473	-0.00877066
BET1L	-4.70851e-06	-0.00407824	-0.00178344	-0.00565505
BEX1	0.00269915	0.00500351	0.0021556	0.00230407
BEX4	0.0137598	0.0194142	-0.00819023	-0.00395984
BFAR	-0.00394558	0.00262174	-0.00382496	-0.00728621
BFSP1	-0.0049131	0.0034342	0.00496533	-0.00168136
BGN	0.0264845	0.0116612	0.02016	0.0011393
BHLHB9	-0.00289773	0.00875023	-0.000176089	-0.00567437
BHLHE40	0.00651668	-0.000327927	-0.00347823	0.000348354
BHLHE41	0.0250486	0.0016191	-0.013652	0.00842331
BHMT	-0.00431037	0.00824501	-0.00466584	0.00520904
BHMT2	0.00693285	0.00846912	-0.00243197	0.00466476
BICC1	0.0205819	0.0166727	0.00186662	-0.0118304
BICD1	0.00072278	-0.0019311	0.0105674	-0.00429604
BICD2	0.00188395	-0.000172681	0.0079328	-0.0068909
BID	-0.00254013	-0.00411717	0.000739313	-0.0137404
BIK	-0.000882581	-0.0192263	-0.0105145	-0.00372958
BIN1	-0.00776341	0.00443925	0.00608612	-0.00578116
BIN2	0.0111665	0.000136256	-0.0127617	0.00171422
BIRC2	0.00467321	-0.00318991	-0.00221299	-0.00337125
BIRC3	0.019683	-0.0171512	0.00152422	-0.00441332
BIRC5	-0.0069223	-0.0148533	0.0090534	-0.0197638
BIRC7	-0.00488713	0.00342445	0.00671913	0.00378003
BLCAP	-0.00606638	0.00918733	0.00144814	0.000240821
BLK	0.00110081	0.00217875	0.00335592	0.00564478
BLM	-0.00618386	-0.00458293	0.00892618	-0.00316158
BLMH	-0.000547142	-0.002288	0.00382136	-0.0117787
BLOC1S1	-0.00067969	-0.00294603	-0.00577256	0.000617793
BLVRA	0.0153479	-0.0108492	0.00650289	0.00379605
BLVRB	0.00652663	-0.0128865	-0.00921923	-0.000603201
BMI1	0.000456888	0.00114891	0.00386551	-0.00591093
BMP1	0.0084324	-0.000142769	0.00457875	0.00129061
BMP15	-0.00139588	0.00103864	0.00341474	0.0010016
BMP2	0.00928001	-0.00748091	-0.0304025	0.00725516
BMP2K	0.00170969	0.00582484	-0.00164005	0.00664355
BMP3	6.92309e-05	0.00597321	0.002539	0.00614297
BMP4	0.000709263	0.00335721	0.00552744	0.00668606
BMP5	0.000164747	0.00423727	-0.0153051	-0.00064459
BMP7	-0.00816988	0.0108072	0.00543087	-0.00527813
BMP8B	-0.000570442	0.00199597	0.0013092	-0.003502
BMPR2	0.00239324	0.0121244	-0.00101293	-0.00435881
BMS1	-0.00144584	-0.00715788	0.00517906	-0.00206942
BNC2	0.0122879	0.0137907	0.00552319	0.0056047
BNIP1	0.000716566	-0.0108831	-0.00234681	-0.00714398
BNIP3	0.00210667	0.0139632	0.00888361	-0.0162842
BNIP3L	0.01371	-0.00955746	-0.00501679	0.00247385
BOLA2///BOLA2B	-0.00328683	-0.00225449	0.00347893	-0.00862575
BPGM	0.00860158	0.000188249	0.00262642	-0.00535692
BPHL	-0.00448667	0.00123827	0.000378735	-0.00361112
BPIFA1	-0.00132819	0.00225559	-0.000137143	0.00129634
BPTF	-0.00209393	0.00600564	0.000990476	0.00489414
BRCA1	-0.00901487	-0.00708944	0.00863163	-0.0137676
BRCA2	-0.0121464	-0.00155046	0.00921099	-0.0163587
BRCC3	-0.00876188	0.00224389	0.000277326	-0.00932885
BRD1	-0.00291749	-0.00140391	0.00210323	-0.000438312
BRD2	-0.00250098	-0.00585823	0.00940577	0.00683934
BRD3	-0.00473503	0.00493865	-0.000149397	0.00233376
BRD4	0.000215642	-0.00153796	0.00374316	0.00789792
BRD7	-0.00719642	0.00228745	0.00210278	-0.00728918
BRD8	-0.000388795	-0.00327913	0.00266382	0.000304023
BRD9	-0.00175051	-0.000784284	0.00273102	0.0013639
BRE	-0.00430656	0.0020024	-0.000648578	-0.00278227
BRF1	5.09601e-05	-0.00761074	0.00393299	0.00662801
BRF2	-0.00095572	-0.00172056	0.00247226	-0.00266678
BRIP1	-0.00472346	-0.00571445	-0.00315457	-0.0205746
BRIX1	-0.00516288	-0.00418175	0.00613044	-0.0121122
BRMS1	-0.00167137	-0.00300309	0.00566536	-0.00388708
BRP44	-0.00550304	0.000630349	-0.0120199	-0.0151167
BRP44L	-0.00145253	-0.00614378	-0.00901724	-0.00269867
BRPF1	-0.00363076	0.00032553	0.00471915	0.00118837
BRS3	-0.00488582	0.0025254	0.00095668	0.00218256
BRWD1	-0.00235815	-0.00215015	-0.00373966	-0.00348693
BSDC1	0.00166671	-0.00103334	-0.00153838	0.00337756
BSG	-0.000412792	-0.00961996	-0.00338516	-0.005765
BST1	0.0059575	0.00631824	-0.00126117	-0.00729336
BST2	0.0290224	-0.0248519	0.0147462	-0.00936223
BTAF1	-0.00120223	-0.00638268	0.00239314	-0.00353054
BTBD3	0.00209503	-0.0032808	-0.00528758	-0.00254441
BTBD7	0.00126612	-0.00364993	-0.004475	0.00180704
BTC	-0.00128518	0.00431108	-0.00139606	-0.00102846
BTD	3.71415e-05	-0.000827004	-0.00470645	-0.00166954
BTF3	-0.000144519	-0.00283258	-0.00457623	-0.00764371
BTG1	0.00847468	-0.001509	-0.00765532	0.00131669
BTG2	-0.00197303	0.0117002	-0.0188164	0.00343976
BTG3	0.00153796	-0.00896096	0.000577877	-0.0065285
BTN1A1	-0.00203727	-0.00105792	0.00416301	-8.11113e-05
BTN2A1	0.000583164	0.00136045	0.00092185	-0.00407174
BTN2A2	0.00314722	-0.00129057	0.00487247	-0.000841599
BTN3A1	0.00848101	-0.00528242	0.00238468	0.00810388
BTN3A2	0.00784568	-0.00923614	-0.00184626	0.00278281
BTN3A3	0.015111	-0.00802007	-0.00845361	0.00151457
BTNL3	-0.00171934	-7.44944e-05	-0.0137857	0.008106
BTRC	0.000339785	0.000173584	0.00295404	-0.00231769
BUB1	-0.00465558	-0.0128469	0.0112187	-0.0214033
BUB3	5.11085e-05	-0.0107185	0.00379724	-0.00622855
BUD31	-0.00293807	-0.00257506	0.0031269	-0.0101855
BYSL	-0.00829042	-0.00268099	0.00668416	-0.00861251
BZW1	0.000979068	-0.00237968	-9.89835e-05	-0.00825362
BZW2	-0.0100871	-0.00212287	0.00675302	-0.00879924
C10orf10	0.0246349	0.00436625	0.00244551	0.000394575
C10orf12	0.000699235	-0.00936245	0.00621227	-0.00552585
C10orf137	-0.000377232	-0.00218803	0.0009652	-0.0050708
C10orf2	-0.0082474	-0.00480642	0.00933879	-0.0106465
C10orf26	0.00832708	0.00353291	-0.000980815	-0.000419223
C10orf28	-0.00056013	-0.00265267	0.00143734	-0.00491962
C10orf57	-0.00228913	-0.00140772	-0.0115694	-0.000901139
C10orf68	-0.000981861	9.99445e-05	0.00725212	0.00922329
C10orf76	-0.000534646	-0.00188475	-0.00136824	0.00112441
C10orf81	-0.00327019	-0.0102591	-0.00371202	0.00194942
C10orf88	-0.00047372	-0.00040686	0.00169213	-0.00158283
C10orf93	0.00106837	-0.00133939	-0.00125402	0.00807391
C10orf95	-0.00252142	-0.009336	-0.00265042	-0.00281267
C11orf1	-0.00478348	0.00132167	0.00311299	-0.00244099
C11orf24	0.00333464	-0.00449187	-0.00289782	-0.00161757
C11orf41	0.0120381	-0.0122463	0.0110171	-0.000427794
C11orf48	7.79447e-06	-0.00745882	0.00254333	-0.00681533
C11orf49	-0.00574932	-0.000245428	-0.00505295	-0.00178545
C11orf51	-0.00263104	-0.00359639	-0.00222134	-0.006248
C11orf63	0.00123307	0.0100302	0.00383829	-0.00165714
C11orf71	-0.00405699	0.000242391	-0.00405947	-0.00174305
C11orf75	0.00592014	-0.00892757	-0.0136488	0.00211087
C11orf9	0.012919	-0.0281927	-0.00499058	0.0220835
C12orf10	-0.00208386	-0.00652423	0.000753838	-0.00536571
C12orf11	-0.00248254	-0.00559811	0.00423672	-0.0134895
C12orf24	-0.00228192	-0.00508603	0.0137611	-0.0154713
C12orf29	-0.00559324	-0.0013347	0.000322953	-0.0112665
C12orf35	0.00233313	-0.00303994	0.00419461	-0.00513065
C12orf4	0.000644592	-0.0028361	0.00179971	-0.00183583
C12orf43	-0.00166479	-0.00463044	0.00382314	-0.00344886
C12orf44	0.00269747	-0.00716593	-0.000931893	-0.00954706
C12orf48	-0.00708157	-0.00950225	0.00392058	-0.0172172
C12orf49	-0.00219168	-0.00202537	-0.00594475	-0.00306183
C12orf5	0.00152184	-0.0049062	-0.00172319	-0.0133635
C12orf52	-0.00226977	-0.00651683	6.36447e-05	-0.00553738
C13orf15	0.011459	0.0153541	0.000928422	-0.00687761
C13orf27	-0.00749526	0.00245449	0.00932282	-0.0172142
C14orf101	-0.00875016	0.00927606	-0.00549504	-0.00129747
C14orf102	0.00319907	-0.0045953	-0.00356679	0.00155909
C14orf118	-0.000436825	0.00349401	0.00403515	0.000974674
C14orf135	0.00247971	-0.00203326	0.00268788	-0.00361777
C14orf166	0.00080593	-0.00621825	-0.00432411	-0.00211746
C14orf169	-0.00408251	-0.00202826	0.00235527	-0.00297354
C14orf2	0.000559	-0.00740867	-0.00327509	-0.00372931
C14orf45	0.00555084	0.00405269	-0.000827387	0.00607365
C14orf79	-0.00124989	-0.00465364	0.00545894	0.00505535
C14orf93	-0.00518372	0.00262223	-0.00138034	0.00262387
C15orf24	0.00399077	-0.00416305	-0.000864253	-0.00697376
C15orf29	0.000936129	-0.00289063	-0.00179468	-0.00471229
C15orf38	0.00168201	0.001427	0.00029356	0.0061075
C15orf39	0.000291982	-0.00236326	0.00320489	-0.00101366
C15orf44	-0.00274391	-0.00431068	-0.00231991	-0.00862465
C16orf42	-0.00294117	-0.00355007	0.00312508	-0.00564133
C16orf5	0.00104342	0.011367	0.00270775	-0.00266884
C16orf53	-0.00279204	-0.00404004	0.00628411	-0.00724709
C16orf57	0.00159617	-0.000471106	0.00383731	-2.47195e-05
C16orf58	-0.00452351	-0.00346929	-0.00218223	7.67112e-05
C16orf59	-0.00730636	-0.0097799	0.00898144	-0.00658731
C16orf61	-0.00117504	-0.0100024	0.0029532	-0.00814312
C16orf62	0.00791951	0.00484885	-0.0135416	0.0031503
C16orf7	0.00441252	-0.00496061	0.00222571	0.00325214
C16orf80	-0.00178495	-0.000793762	-0.000569522	-0.0138806
C16orf88	-0.00466825	0.00458075	0.000261222	-0.00680586
C17orf101	0.00215531	-0.00681256	-0.00205432	-0.0023531
C17orf108	-0.000129045	0.000625894	0.00143752	0.00297809
C17orf39	-0.00118841	-0.00226937	-0.000155895	-0.00426547
C17orf48	0.00298674	-0.00455751	-0.00249526	-0.00368227
C17orf53	-0.00154572	-0.00444543	0.0064734	-0.00701671
C17orf57	2.17883e-05	0.00523261	0.00169965	0.0029449
C17orf59	0.0033391	-0.00961584	-0.00325264	0.00130496
C17orf62	0.00480427	0.00144979	0.00191278	-0.00143473
C17orf63	-0.00525017	0.00350649	-0.00419498	0.0045881
C17orf70	-0.00225278	-0.00365147	0.00520901	0.000830502
C17orf73	-0.0109763	0.0118334	-0.026726	-0.00646071
C17orf75	-0.00304956	-0.000354874	0.00475891	-0.0129479
C17orf80	-0.000844117	0.00400215	0.00250012	-0.00654536
C17orf81	0.00551366	-0.0104127	-0.00483645	-0.00502847
C17orf85	0.00453848	-0.00413826	0.00131424	0.0026413
C17orf90	-0.0040141	0.000232755	0.00400516	-0.00401509
C17orf91	0.0131674	-0.00411393	-0.00995243	0.00170755
C18orf1	0.00433957	0.0130473	-0.0119658	0.00406058
C18orf10	0.00393106	-0.0101818	-0.0018408	-0.00923101
C18orf25	0.00492274	-0.00781704	0.000846447	-0.00547538
C18orf8	0.00461615	-0.00688495	0.00232837	-0.0033479
C19orf2	-0.00560803	0.0014006	0.000788884	-0.0137376
C19orf21	-0.00570177	0.00150761	-0.00310653	0.00215334
C19orf22	0.000532517	-0.000685931	0.000530336	0.00112404
C19orf24	-0.00296237	-0.00610666	0.00437538	-0.00653371
C19orf28	-0.000948693	-0.00278713	0.00786105	-0.00142933
C19orf29	-0.00418003	-0.00129965	0.00241979	-0.00303625
C19orf40	-0.00389033	0.00141026	0.00427126	-0.0048732
C19orf42	-0.00043906	-0.00160409	-0.00536185	-0.00512533
C19orf50	-0.00101324	-0.0018849	0.00041424	-0.00395667
C19orf53	-0.00187172	-0.00184302	-0.000302998	-0.00616861
C19orf56	-0.00015412	-0.0013621	-0.00572066	-0.00665816
C19orf6	-0.00229801	-0.00653345	0.00100147	0.00199549
C19orf66	0.00622596	-0.000914999	0.00477388	0.00459036
C19orf73	-0.00471096	-0.00347386	-0.00187237	-4.63256e-05
C1D///C1DP1	0.000560018	-0.00221053	-0.00407411	-0.0156154
C1GALT1	-0.00237376	-0.00340814	0.00561829	-0.00561601
C1GALT1C1	-0.00318711	0.00104451	-0.00345872	-0.0152705
C1orf106	-0.00109771	-0.00198274	-0.00809808	0.00445615
C1orf109	-0.00457452	-0.00218545	0.00197476	-0.0119341
C1orf112	-0.00692274	-0.0035427	0.00373321	-0.0181689
C1orf115	-0.00129893	0.00435212	-0.016961	0.0118682
C1orf116	-0.00311764	-0.000269497	-0.00274036	0.00081531
C1orf123	0.00272637	-0.00195107	-0.0052555	-0.00387985
C1orf135	-0.00709448	-0.00371858	0.00733081	-0.00888878
C1orf144	0.0042928	-0.00640218	-0.0014278	-0.00283868
C1orf159	-0.000911297	-0.00726209	0.00320627	0.00255936
C1orf183	-0.00204191	-0.00402541	-0.000451173	0.0012683
C1orf21	0.00333035	-0.00515369	-0.0135497	0.00315311
C1orf216	0.00451343	0.000245906	0.00963033	-0.00571092
C1orf222	-0.00418758	0.00421281	0.00251357	0.00668007
C1orf35	-0.00469898	-0.00399419	0.00375222	9.43561e-05
C1orf50	0.000573506	-0.00153771	-0.00109118	-0.00149621
C1orf61	-0.00272458	0.0014011	0.00475001	0.00631536
C1orf63	0.000126771	0.00194868	-0.00135467	0.00643589
C1orf9	-0.00218002	-0.000122805	0.000419076	-0.00324456
C1orf95	6.3051e-05	0.012813	-0.00360485	0.0100167
C1QA	0.0326075	-0.00486311	-0.000110706	-0.00534459
C1QB	0.0325149	-0.00596576	0.0037608	-0.0118176
C1QBP	0.00173697	-0.0140817	-0.00248078	-0.0158744
C1QL1	-0.00129539	0.00232978	-0.00208565	0.00456434
C1QTNF1	0.00255645	0.00357366	0.000137714	0.00432956
C1QTNF3	0.00829705	0.0147462	0.00437301	-0.00279432
C1RL	0.00689777	0.00164497	-0.00440791	0.00231295
C1S	0.0336238	0.0157116	-0.00272909	-0.0048358
C2///CFB	-0.00736556	0.00661673	0.000906868	-0.00291622
C20orf103	0.0151613	0.0124509	-0.000898325	0.00223682
C20orf108	-0.00637298	0.00704098	0.00348866	-0.00291318
C20orf111	-0.0101391	0.0123585	0.00504024	-0.0177362
C20orf12	-0.00564209	0.00786621	0.00304711	0.00279812
C20orf195	-0.00277156	-0.00269197	0.00529534	0.000323766
C20orf20	-0.00934862	0.00275452	0.0151095	-0.00823286
C20orf24	-0.00942483	0.00660982	0.00307252	-0.0146988
C20orf27	-0.00495603	-0.00058532	0.01078	-0.0116712
C20orf29	-0.00181389	0.00135453	3.10739e-06	-0.00165838
C20orf3	-0.00516784	0.0072775	0.00278641	-0.0086259
C20orf30	-0.00183247	0.00170237	-0.00400349	-0.011542
C20orf43	-0.00706572	0.00796454	0.00309708	-0.0144282
C20orf46	-0.00401426	0.00655078	0.0147185	0.00152794
C21orf2	-0.00180106	-4.64041e-05	0.00024352	0.00732387
C21orf33	-0.000158412	-0.00544779	-0.00603096	0.00313978
C21orf59	-0.00658173	-0.00458129	0.00159371	-0.00711468
C21orf7	0.00510035	0.00633123	0.00306164	-0.00559897
C21orf91	0.00229191	0.000345605	0.000130953	-0.00819426
C22orf26	-0.0014032	0.00178606	0.000936165	0.00332359
C22orf28	0.00203452	-0.00380812	-0.00625071	-0.00581182
C22orf29	-0.005706	0.000489749	0.00317366	-0.00056848
C22orf46///MEI1	0.000116642	-0.00369425	0.000407822	0.00326392
C2CD2	1.58342e-05	0.00210304	0.000557119	-0.000790866
C2CD2L	-0.00220612	-0.00323644	0.00177322	0.00318144
C2CD3	-0.00088591	-0.00173482	0.00291355	0.00271321
C2orf18	-0.0018189	-0.00340339	0.00758816	0.00190837
C2orf28	-0.00132335	0.00206588	-0.00122614	-0.0074331
C2orf43	-0.00246585	-0.00331688	-0.00444542	-0.00987336
C2orf44	-0.00318	-0.00132902	0.00382597	-0.00643279
C2orf47	-0.00266649	-0.00502106	0.00107219	-0.0144101
C2orf49	-0.00334365	-0.000107954	0.0042461	-0.0062555
C2orf54	-0.00788428	0.0115805	0.00989923	-0.0038623
C2orf56	-0.00133546	-0.000245123	0.00373362	-0.010409
C3	0.0392138	0.0151368	0.00115537	0.00189981
C3AR1	0.0226494	-0.000780143	0.00404567	-0.00714285
C3orf14	0.00658767	0.017093	0.00355359	-0.00817531
C3orf18	0.00290621	0.00762931	0.00320126	0.00428751
C3orf32	-0.010601	0.0157988	0.00685147	-0.00564195
C3orf37	-0.00176579	-0.00301768	0.00197203	-0.00763335
C3orf52	0.000703365	-0.0096781	-0.0123247	0.000290954
C3orf62///USP4	-0.0015848	0.00426662	0.0014759	0.00517405
C3orf63	-0.00184437	0.0018028	-0.00445743	-0.00838323
C3orf64	0.0102218	0.00120553	0.00213918	-0.00954452
C4BPA	-0.00374357	-0.000313162	-0.0268235	0.00233639
C4BPB	0.00767638	-0.0235824	-0.0227064	0.00776603
C4orf19	-0.00393475	-0.00799442	-0.0244568	0.00496087
C4orf27	0.00478421	-0.00810523	0.0016646	-0.0089099
C4orf29	-0.00372938	-0.000773826	-0.00189522	0.000951651
C4orf41	0.00105875	-9.86468e-05	-0.00419838	-0.00828964
C4orf43	-0.00502074	-3.32927e-05	0.00109393	-0.0112956
C5	1.45822e-06	-0.000877308	0.00264161	0.00274925
C5AR1	0.0220942	0.00237545	0.00910301	-0.00769524
C5orf13	0.0113144	0.0128218	-0.00557	-0.00335575
C5orf15	0.0092014	-0.00546534	-0.00236285	-0.00519096
C5orf28	-0.0021581	0.000113203	-0.00172016	-0.00981284
C5orf30	-0.0055571	-0.0032522	-0.00488611	-0.00654427
C5orf4	0.000562567	0.00928288	-0.00496314	0.00392265
C5orf42	0.00160893	0.0130459	0.000461821	0.00365276
C5orf44	-0.00272915	0.0034839	-0.00382526	-0.00661325
C5orf45	-0.00306166	0.000431153	0.0022414	0.00422084
C5orf54	-0.00626365	0.0039607	0.00360621	-0.00856792
C6	-0.0017204	0.00325532	0.00443486	0.00651365
C6orf105	0.00690043	-0.00784879	-0.0454005	0.0193774
C6orf106	0.00172025	-0.00353892	0.00488927	-0.000189074
C6orf108	-0.00224524	-0.0052849	-0.00330257	-0.00711346
C6orf130	-0.00198208	-0.00575657	-0.00297131	-0.0056185
C6orf145	0.00932853	0.011621	-0.00257543	0.000718329
C6orf15	-0.00679081	0.0183551	0.0146135	0.0052264
C6orf162	-0.0030013	0.0010525	-0.000387201	-0.00590623
C6orf165///SLC35A1	0.00610563	-0.00942945	-0.0148441	0.00229712
C6orf211	0.000180749	-0.0054539	-0.000139227	-0.0146402
C6orf25	-0.00596634	-0.00170902	0.00433147	-0.0026615
C6orf27	-0.00196884	-0.00398263	0.00484041	0.00155591
C6orf35	0.00010265	-0.00377878	-0.00186113	-0.00238736
C6orf47	-0.00239546	-0.000525281	0.00283954	0.000407291
C6orf48	-0.00530062	0.00493636	0.00126101	-0.00785302
C6orf64	-0.00630332	0.00489409	-0.00172784	-0.0085672
C7	0.00714119	0.0226738	-0.00317936	0.0127457
C7orf10	0.0107492	0.0143815	0.00472114	-0.0033045
C7orf25	-0.00296269	0.0033542	0.00139758	-0.0143187
C7orf26	-0.00377636	0.00272528	0.00140177	-0.00550441
C7orf42	-0.00292767	-0.000794081	-0.00339975	-0.00798727
C7orf43	-0.00398276	-0.00135015	0.000180917	0.00468702
C7orf44	-0.00126277	-0.0034704	0.00220947	-0.0110522
C7orf49	-0.0013534	-0.000835209	-0.0002014	-0.0064096
C7orf58	0.00402517	0.0193843	-0.00498193	-0.000181743
C7orf63	0.000865039	-0.00252014	0.00224339	-0.00269857
C7orf64	-0.0028638	0.00370449	-0.00424143	-0.0118967
C7orf68	-0.0112057	0.00516478	0.00633087	-0.0144363
C8G	0.00162839	-0.00773789	0.000910817	0.00984896
C8orf33	-0.012674	0.00832972	0.0035748	-0.0190114
C8orf4	0.0044456	0.00122402	-0.0294894	-0.00297096
C8orf44	-0.00641979	0.00470806	0.00381233	0.00281833
C8orf55	-0.00836998	-0.00251237	0.00239762	-0.013924
C8orf84	0.00223337	-0.0152958	-0.013165	0.0110421
C9orf114	-0.00302133	-0.00083739	0.0050946	-0.00372061
C9orf116	-0.000556093	-0.0131304	0.0040643	-0.00261417
C9orf125	0.000533839	-0.00901217	-0.0155711	0.00802345
C9orf156	0.000539088	-0.00491981	-0.000659063	-0.00530683
C9orf16	-0.00373924	-0.00449846	-4.32344e-05	0.000249378
C9orf167	0.00283544	-0.0120279	-0.00864886	0.0024895
C9orf3///MIR24-1	0.00790764	-0.000357749	-0.00502222	0.00426713
C9orf30-TMEFF1///TMEFF1	0.00935864	0.0042397	0.00758296	-0.00947516
C9orf40	-0.00297681	-0.00308179	-0.000629055	-0.0111352
C9orf46	0.000830224	-0.00888679	-0.0151547	-0.014239
C9orf6	-0.00433789	-0.00175038	-0.000585344	-0.0060009
C9orf68	-0.00391202	0.00366039	-0.00131202	0.00912187
C9orf7	-0.00273922	0.00189693	-0.0030769	0.00633251
C9orf78	-0.00117052	-0.00133329	0.00131383	-0.00642007
C9orf82	-0.00413623	-0.00460945	-0.0094803	-0.00905499
C9orf86	-0.00871268	-0.00340371	0.00179139	-0.000762678
C9orf9	-0.00294878	0.00103712	0.00550739	0.00432391
C9orf91	0.000163158	-0.000662337	0.00104758	-0.000862468
C9orf95	0.00252592	-0.00148007	-0.00417892	0.00331951
CA1	0.00773304	0.0159884	-0.0342687	0.0134195
CA11	0.00357618	0.00317904	0.00635261	0.00143536
CA12	0.000671534	-0.0108316	-0.0348107	0.0148341
CA2	0.0225001	-0.0168979	-0.0479577	0.00826607
CA3	-0.00494348	0.00551702	0.0088321	0.00320257
CA4	0.00646435	0.018062	-0.0294834	0.0030904
CA5B	0.00134184	0.00544849	0.00221833	0.00639304
CA7	0.0018149	0.00517864	-0.00549433	0.00846132
CA8	0.0060448	-0.0144559	-0.0204103	0.0113933
CA9	0.00312009	-0.0296355	-0.00308822	0.00160183
CAB39	0.0038469	-0.000260335	-0.00269063	-0.00666321
CAB39L	-0.0157989	0.0275399	0.00115155	-0.0151206
CABIN1	0.00291814	-0.000432717	-7.8832e-05	0.00630044
CABYR	-0.00278471	0.00720121	0.00439667	0.00149072
CACNA1A	0.00022032	0.00124551	0.00187006	0.00597309
CACNA1C	0.00378098	0.00882626	-0.00568002	0.0113331
CACNA1G	-0.00224826	-0.00169941	-0.00647093	0.00385233
CACNA1H	0.00497084	0.00815832	-0.00362218	0.00462932
CACNA1I	-0.00178041	0.00238958	-0.00110529	0.00148976
CACNA2D1	0.0126879	0.0150684	0.00848547	0.0008098
CACNA2D2	-0.0040088	0.00317275	-0.0113633	0.0130173
CACNA2D3	0.00683372	0.00610147	-0.00337394	0.0019527
CACNB1	-0.00237453	-0.000179425	0.00559757	0.00493792
CACNB2	0.00384766	0.0034093	-0.0188793	0.00924921
CACNB3	8.89838e-05	0.00167241	-0.00253803	0.00751063
CACNG1	-0.000603059	-0.000106453	0.0025366	0.00175313
CACNG2	-0.0022021	0.00342274	0.00433316	0.00638492
CACNG5	-0.00425034	0.00233477	0.0020992	0.00432768
CACYBP	-0.00255532	-0.00539652	0.00673758	-0.010534
CAD	-0.0059609	0.000235453	0.00683158	-0.00645114
CADM1	0.0129331	0.00930431	-0.0060516	-0.000528817
CADM3	-0.00355238	0.000973151	0.000899546	0.00678792
CADM4	-0.00184004	-0.000459939	0.00605275	0.00292237
CADPS2	0.00572737	-0.00668226	-0.00954778	0.0029054
CALB2	0.0141959	-0.00405516	0.0190534	0.000946606
CALCA	-0.00617593	0.00661105	0.00580974	-0.000169696
CALCOCO1	0.000165824	0.00685042	-0.00478533	0.0085313
CALCOCO2	0.00202071	-0.00138189	-0.00465751	-0.00249282
CALCRL	0.0157198	0.00939078	0.00167153	-0.00696231
CALD1	0.0257198	0.0169099	0.00361518	-0.00904447
CALM1	0.000637635	-0.00256548	-0.00191861	5.08818e-05
CALM3	0.00449536	-0.00718768	-0.00377428	-0.00225859
CALML3	-0.00536514	-0.00203061	-0.00271916	-0.000652022
CALML4	-0.00790221	-0.00486631	-0.0176767	-0.00732386
CALR	0.001864	-0.0038708	-0.00106064	0.00236417
CALU	0.00978332	0.00309366	-2.82284e-05	-0.00817794
CALY	0.00341063	0.00169793	-0.00474037	0.00151454
CAMK1	0.00285353	3.52469e-05	-0.000921575	-0.00521635
CAMK1D	-0.00791021	0.0148018	-0.00979843	0.00374633
CAMK2A	-0.00505344	0.000450572	0.00316808	0.0070193
CAMK2B	-0.00138069	0.000689742	-0.000118812	0.0036864
CAMK2G	-0.00121252	0.0021732	-0.000575202	-0.00121643
CAMK2N1	-0.00635251	0.0135752	-0.0036444	-0.00583218
CAMKK2	-0.00252485	0.00708836	-0.00121397	-0.00323787
CAMKMT	-0.0114818	0.0034947	0.00252577	-0.00661717
CAMKV	-0.00866286	0.0131128	0.00659657	0.00400786
CAMP	0.00551409	-0.00148563	-0.00330022	0.00183001
CAMSAP1	-0.00176036	-0.00145585	0.00552896	-0.00215342
CAMSAP1L1	0.00540581	0.0123421	0.00820872	-0.00271415
CAMTA2	0.0035314	-0.000988925	-0.000916054	0.00705399
CAND1	0.00174428	-0.00448488	-0.00267163	-0.0119243
CAND2	0.00594205	0.011265	0.000903812	0.000579675
CANT1	0.00265749	-0.0117094	-0.0136004	0.00117519
CANX	-0.000719996	-0.00422134	-0.00417668	-0.0109098
CAP1	0.00556878	-0.00172239	-0.00663954	-0.00213404
CAP2	0.00910599	0.00809111	0.00735888	-0.00315593
CAPG	0.00915087	-0.0039575	-0.00146041	-0.00482756
CAPN1	-0.00222244	-0.00330005	0.00241009	-0.00346557
CAPN10	-0.0045249	0.00295592	0.00730273	0.00645547
CAPN2	0.00649576	-0.00284813	-0.0041821	0.00423598
CAPN3	-0.00434328	0.00715953	-1.26364e-05	0.00768473
CAPN7	0.000215231	0.00149464	-0.00558525	-0.0133577
CAPN9	0.00222074	-0.00567834	-0.031897	0.0274221
CAPNS1	0.000765749	-0.00472235	-0.00636949	-3.35468e-05
CAPRIN1	-0.0013555	-0.00536889	-0.00389839	-0.0133311
CAPRIN2	0.00702683	-0.000396323	0.0110773	0.00695873
CAPZA2	0.0014962	0.00137867	-0.0056176	-0.0181037
CAPZB	0.00575556	-0.00290242	-0.00162587	0.00242903
CARD10	-0.00478851	-0.00242749	-0.00521933	-0.00141659
CARD14	-0.00575049	-0.000386285	0.00299953	-0.000107455
CARD8	0.00583876	0.00237142	0.00094486	0.00142297
CARD9	0.00315275	0.00234565	0.00161598	-0.00130042
CARHSP1	-0.00156094	-0.00521909	-0.00204061	-0.00679359
CARKD	-0.00665571	0.00618589	0.00217523	0.000293298
CARS	-0.00173493	-0.00364705	0.00583791	-0.00498193
CARS2	-0.00894768	0.00169435	0.00817679	-0.0040237
CARTPT	0.000555167	0.00635726	0.00310729	0.00558988
CASC3	-0.00165441	0.0048312	-0.000608154	-0.00690085
CASD1	0.00246307	0.00412192	-0.0162378	-0.00191434
CASK	-0.0087632	0.00932251	-0.00190029	-0.00805515
CASP1	0.00802858	-0.0145195	-0.0176616	-0.00206721
CASP10	0.00555319	-0.00789404	-0.00414296	0.00202652
CASP2	-0.00305865	-0.00368163	0.00371896	-0.00533717
CASP3	0.00241269	-0.00902008	-0.00511621	-0.00858115
CASP4	0.00848371	-0.00751571	0.00642751	-0.00423604
CASP5	0.00118808	-0.00880793	-0.0198817	0.000830457
CASP6	-0.01175	0.00432913	-0.0128551	-0.0119342
CASP7	0.00107247	-0.0113502	-0.0141415	-0.000391909
CASP8	-0.00384195	-0.0015544	-0.00236553	-0.00300042
CASP9	0.000635732	-0.00404305	-0.000198235	0.00234293
CASQ1	-0.00303805	0.00770514	0.00323508	0.00617754
CASQ2	0.00228486	0.016018	0.00464968	0.00847165
CAST	4.32732e-05	-0.00118775	-0.0109943	0.00110332
CAT	-0.00416152	0.00385666	-0.0103677	-0.00727731
CAV1	0.0256739	0.00989253	-0.00266135	-0.00815019
CAV2	0.0242188	-0.00176164	0.00977847	-0.00858272
CBFA2T2	-0.0131839	0.0113631	-0.000590226	0.00391717
CBFA2T3	0.00795345	-0.00709597	-0.0171597	0.0179516
CBFB	-0.00204939	0.000862079	0.00664374	-0.0091614
CBL	-0.00147325	0.00212508	0.00392466	-0.00564048
CBLB	0.00388244	0.00290009	-0.000484814	0.00351584
CBLC	-0.00716786	-0.00677133	-0.00902717	-0.00206398
CBLL1	-0.00435056	0.00161865	0.00314438	-0.0157151
CBLN1	-0.00677091	0.00684045	0.00368463	-0.00255113
CBR1	0.000157945	-0.00873594	-0.00303492	-0.0135699
CBR3	0.00976067	-0.0208122	-0.00667492	0.00131343
CBR4	-0.00362748	0.000979156	-0.00382277	-0.00367099
CBS	-0.00209762	0.00411737	0.00479317	-0.0053308
CBX1	-0.00244931	0.00320628	0.00343713	-0.0123332
CBX3	-0.00423544	0.00285976	0.00466543	-0.00926868
CBX4	-0.000976462	0.00111165	0.00327894	-0.00838491
CBX5	-0.0041668	0.00906315	-0.00806051	-0.00230475
CBX6	0.00930381	0.00737315	0.00830686	0.00462102
CBX7	0.00472126	0.00523588	-0.00619266	0.00644732
CBX8	-0.00391001	-0.00132018	0.00842961	-0.00230047
CBY1	-0.000435952	-0.00142462	-0.000316502	-0.00142304
CC2D1A	-0.00948285	-0.00148009	-0.00277889	0.0066547
CCBL1	-0.00135697	-0.00250705	0.00701085	-0.000839473
CCBL2	-0.00169351	-0.00298638	-0.00278374	-0.00414093
CCBP2	-0.00184286	0.00383879	0.0010371	0.00702071
CCDC101	-0.000522616	0.00263783	0.00177494	-0.000657008
CCDC102B	0.0148885	0.00166745	0.0107256	-0.00950257
CCDC109B	0.0118193	-0.0130847	0.00275887	-0.00630719
CCDC130	-0.000866416	0.000650491	0.00238533	0.00504184
CCDC132	-0.00285083	0.00293169	-0.00110714	-0.00575119
CCDC134	-0.000170494	-0.00437187	0.000420848	-0.00166664
CCDC165	0.0123633	-0.0160744	0.00728765	0.00233152
CCDC22	-0.00598605	0.000433076	-0.00129423	-0.0134562
CCDC25	-0.00033518	-0.00920687	-0.00382449	0.00215966
CCDC28A	0.00072435	0.00156264	-0.00674145	-0.00173677
CCDC28B	0.000564583	0.000411387	0.00673662	9.20624e-05
CCDC30	0.000114806	0.00314314	0.00374674	0.00742947
CCDC41	-0.00432577	-0.00156347	0.00375869	-0.00889263
CCDC47	-0.002541	-0.00395263	-0.00615807	-0.0100844
CCDC48	0.00240508	0.00963618	-0.00345481	0.0119376
CCDC51	-0.00263405	-0.00628458	0.00177662	-0.00643439
CCDC53	-0.00173326	0.00767292	-0.00478873	-0.0111295
CCDC56	-0.00501796	-9.42722e-05	-0.00707289	-0.00523232
CCDC57	-0.00188536	-0.00570038	0.00258088	0.00541086
CCDC59	-0.00426701	-0.00456216	0.00650288	-0.00864949
CCDC6	-0.000870725	-0.00391246	0.00202281	-0.00771502
CCDC64	-0.00376761	-0.00228665	0.00128681	-0.00175043
CCDC68	0.00673425	-0.0185846	-0.00616057	0.00452775
CCDC69	0.0135644	0.00563522	0.0013681	0.00381656
CCDC76	-0.00617315	0.00246709	-0.00440715	-0.00649639
CCDC85B	-0.0055171	0.000546224	0.0133085	-0.0115529
CCDC88A	0.0207455	0.00142743	0.0060497	-0.00291249
CCDC90A	-0.00423873	8.30811e-06	0.00861835	-0.01281
CCDC90B	-0.000345415	0.0011395	0.00192007	-0.00813008
CCDC91	0.00259777	0.0020193	-0.0044585	-0.00576439
CCDC92	-0.00401364	0.0120731	0.00172774	0.00314669
CCDC93	-0.00152784	0.00338789	0.00278792	-0.00122029
CCDC94	-0.00231009	-0.00755228	-0.00154828	-0.00565821
CCDC99	-0.0010294	-0.00799036	0.00475753	-0.0164586
CCKBR	-0.00321362	0.00115706	0.0024308	0.00491458
CCL11	0.0170355	0.0207782	-0.0173858	-0.00531231
CCL13	0.0246756	-0.000869858	-0.00105511	-0.00372996
CCL16	-0.00330737	0.00661607	-0.000318596	0.00839623
CCL18	0.0429622	-0.00916826	0.0224067	-0.0186953
CCL19	0.0216057	0.00666591	-0.00896296	0.0101236
CCL2	0.0376781	0.00928937	-0.000295003	-0.0176026
CCL20	-0.0108126	-0.00765983	-0.0330366	-0.0241234
CCL21	0.0174138	0.0101225	0.00399653	-0.000707094
CCL22	0.01078	0.00127962	-0.000634275	-0.000196083
CCL23	0.0047066	0.00159884	0.0017028	0.00261108
CCL24	-0.00981694	0.00653021	-0.0239743	-0.00755204
CCL25	-0.00252355	0.00248513	0.00653	0.00373005
CCL5	0.0231922	-0.0178051	0.00600596	0.00257833
CCL7	0.00932612	-0.00216151	0.00741321	-0.0100932
CCL8	0.0329533	-0.00835893	0.0188246	-0.0120958
CCNA1	-0.000971241	0.00248655	-0.000526404	0.00341676
CCNA2	-0.00566037	-0.0145622	0.00630677	-0.0152007
CCNB1	-0.00544603	-0.0171452	0.00832262	-0.0205464
CCNB1IP1	-0.00759754	-0.00100573	0.00059068	-0.00499702
CCNB2	-0.00567337	-0.0136399	0.00439629	-0.0175297
CCNC	-0.00239699	-0.00430081	0.00197488	-0.0147504
CCND1	-0.00100991	-0.000224562	0.00955667	-0.00235501
CCND2	-0.00392545	0.00437235	-0.00934437	-0.000465938
CCND3	0.0020937	-0.000466542	-4.66994e-05	-0.00695932
CCNE1	-0.00419151	-0.00576086	0.00986845	-0.00960677
CCNE2	-0.00767694	-0.00751524	0.0078448	-0.019634
CCNF	-0.00682925	-0.00783753	0.00767705	-0.00930326
CCNG1	-0.00349006	-0.00774815	-0.00679485	-0.00438457
CCNH	-0.00135436	-0.00160551	0.000500959	-0.0115631
CCNI	0.00222628	-0.000574275	-0.00168455	0.00249794
CCNK	-0.00224136	-0.00608108	-0.00142088	-0.00329671
CCNL1	0.00261987	0.00294742	0.00161983	-0.00313614
CCNL2	-0.000338766	0.00254975	0.00630609	0.00722856
CCNO	-0.00257821	-0.0174637	-0.00136957	0.00249672
CCNT1	-0.00193888	-0.00352652	0.00580084	-0.00197741
CCNT2	-0.00133724	0.00436471	-0.000495455	0.000457627
CCP110	-0.00199386	0.000650163	0.00354452	-0.00469521
CCR1	0.0165495	0.00178336	0.0069947	-0.00753037
CCR10	0.00339014	0.00386589	-0.00498757	0.00557227
CCR2	0.0157827	0.0037993	-0.00573861	-0.0030143
CCR6	-4.41075e-05	0.00138508	-0.00487942	-0.00284987
CCR7	0.0150164	0.0029435	-0.00941681	0.00485385
CCRL1	0.0119925	-0.00950206	0.000190816	0.00641384
CCRN4L	7.89998e-05	0.000888616	0.00374485	0.00484428
CCS	0.00202036	-0.000593402	0.00260556	5.59709e-07
CCT2	-0.00234821	-0.00622939	0.00317538	-0.0120709
CCT3	-0.000931993	-0.00341421	0.0049223	-0.00874853
CCT4	-0.00295374	-0.00307312	0.00168636	-0.0141369
CCT5	-0.00475507	-0.00598788	0.00135055	-0.0139299
CCT6A	-0.00642623	-0.000115569	0.010516	-0.0139438
CCT6B	-0.00369797	0.00204257	0.000171377	-0.00628606
CCT7	-0.00363353	-0.00562827	0.00481626	-0.0139702
CCT8	-0.0015858	-0.00558378	0.00209512	-0.00786724
CCT8L2	-0.00432245	0.00177691	0.00358837	0.00583815
CCZ1///C7orf28B	-0.00487746	0.0016901	0.00355299	-0.00964954
CD14	0.0305219	-0.00438756	-0.00199959	-0.00747185
CD151	-0.00133075	0.000838935	-0.00323936	-0.00341539
CD160	0.00361957	-0.00254071	-0.0060319	0.000776209
CD163	0.0378649	-0.00494761	0.00992289	-0.0115335
CD164	-0.00180161	0.000600597	-0.00807274	-0.00190326
CD180	0.0124933	0.0016742	-0.00689672	0.0025425
CD19	0.00906869	0.00785107	-0.00449123	0.00799317
CD1A	7.31678e-05	0.00706825	0.000972247	0.00779771
CD1C	0.00745581	0.00745029	-0.00971837	0.00418216
CD1D	0.0127512	0.00558669	-0.0124234	0.00239302
CD1E	0.000880427	0.00742809	-0.000557976	0.00162479
CD2	0.0181561	-0.00398461	-0.00506631	0.00171154
CD200	0.0173688	-8.18562e-05	-0.0105374	0.00451257
CD207	7.87933e-05	0.00315814	-0.00406895	0.00384988
CD209	0.00567803	0.00296692	-0.00155382	0.00422369
CD22	0.000238118	0.00259397	-0.00234376	0.00645013
CD226	0.00226625	-0.00315093	0.00211424	0.00233136
CD244	0.00611576	-0.00478013	0.00193703	0.0055107
CD247	0.0130131	-0.00783714	-0.00743203	-0.000741943
CD248	0.0151965	0.0108224	0.00678059	-0.00479239
CD27///TAPBPL	0.0148602	0.000278287	-0.0134062	0.0030797
CD2AP	-0.00170003	-0.00347772	-0.00584812	-0.0045876
CD2BP2	0.00134227	-0.000518992	-0.00314455	-0.00811369
CD300A	0.0208656	-0.0051227	0.00226873	-0.00242326
CD300C	0.00479035	0.00170307	-0.000226786	0.000494763
CD302	0.00582989	0.0104465	-0.0124067	-0.00425584
CD320	-0.00660412	-0.00505794	-0.00260729	-0.00956148
CD34	0.0126217	0.00972379	-0.000392732	-0.0046822
CD36	0.0230776	0.00586868	-5.12496e-05	0.00496615
CD37	0.0290959	-0.00220987	-0.00366167	0.00544262
CD38	0.0184062	-0.00300782	-0.00838961	-0.00739203
CD3D	0.0184778	-0.00727543	-0.00840142	-0.00104284
CD3E	0.00861081	-0.00356634	-0.00188651	0.00512086
CD3EAP	-0.0085108	0.00172616	0.0102613	-0.0102399
CD3G	0.0147884	-0.00647129	-0.00144	-0.00117873
CD4	0.0161607	-0.00145927	-0.0037023	0.00102209
CD40	0.00544721	0.00256643	0.00053884	-0.00174545
CD44	0.00164856	-0.00830121	-0.0095368	-0.000144962
CD46	-0.00547872	0.00279646	-0.00394486	-0.00791617
CD47	0.00173002	-0.00286636	0.0058192	-0.00372769
CD48	0.0213888	-0.00143254	-0.00644935	0.00170675
CD52	0.0271194	-0.00538961	-0.00719617	0.0021373
CD53	0.0270421	-0.00234741	-0.000360265	-0.00143262
CD55	0.0171364	-0.0181031	-0.0144849	0.0119861
CD58	0.00192584	-0.00436118	-0.00803006	-0.00988781
CD6	0.00878257	-0.00346134	-0.00291909	0.00402299
CD7	0.0113394	-0.0125052	-0.00169193	0.00174265
CD70	0.00484671	0.00110376	0.00392021	0.000981956
CD72	0.0137473	-0.00152088	0.001678	0.0045665
CD74	0.0242762	-0.00988686	-0.00367656	0.00640338
CD79A	0.00775931	0.000126714	-0.0127946	0.00464564
CD79B	0.0073986	0.00468189	-0.00286245	0.0097017
CD80	0.00250344	0.00189331	0.000659132	-0.000126522
CD81	0.00267575	0.00403978	0.00443392	-0.00913234
CD82	0.00697744	-0.00778249	-0.000300839	-0.000478626
CD83	0.00672473	0.00269186	0.00653875	-0.000704111
CD84	0.0196465	0.0019277	0.00339218	-0.000575809
CD86	0.0176752	0.00370724	0.00609975	0.0017031
CD8A	0.0168035	-0.00889182	0.00424083	0.00124641
CD8B	0.00490631	-0.00235707	0.00128961	-0.00275026
CD9	-0.00222248	0.00205513	-0.0122319	-0.0108086
CD93	0.0221337	0.00719746	0.00149113	-0.00694529
CD96	0.0109007	-0.00384658	-0.000838846	0.000866647
CD97	0.00240687	-0.00437885	-0.00159244	-0.00279546
CD99	0.00437395	0.00316802	-0.00228401	-0.00220188
CDA	0.00602546	0.000901587	0.00231107	-0.00416355
CDADC1	-0.00494059	0.00210946	0.00443635	-0.00886814
CDC123	-0.00309152	-0.00478283	0.00163527	-0.0129349
CDC14A	0.000389789	0.00361674	0.00194781	0.00243123
CDC14B	-0.0030263	0.00260072	-0.0058141	-0.00631725
CDC16	-0.00718336	0.00608101	0.00331951	-0.00305642
CDC20	-0.00263021	-0.0187433	0.0111492	-0.0125622
CDC23	-0.00184556	-0.00217097	-0.00209783	-0.00818602
CDC25A	-0.00899987	-0.0123885	0.00944485	-0.0124068
CDC25B	-0.00721656	-0.00620378	0.00891298	-0.00453565
CDC25C	-0.00826008	-0.00977809	0.00430933	-0.0112497
CDC34	-0.0030984	-0.00383596	0.000882569	-0.00377164
CDC37	-0.00204824	-0.00490384	-0.00229219	-0.00627123
CDC37L1	0.0034555	-0.00402358	-0.00389172	-0.00711246
CDC40	0.000870228	-0.00114933	-0.001217	-0.00933439
CDC42	0.00709796	-0.00532108	-0.00358426	-0.00344318
CDC42BPA	0.00495725	0.00518301	0.00456017	0.0125791
CDC42BPB	0.00501928	-0.00307228	-0.00246252	0.00632399
CDC42EP1	0.00504502	-0.0189542	-0.00358492	0.00244254
CDC42EP2	0.00542825	-0.0126322	-0.000250112	0.00248377
CDC42EP3	0.00715267	0.00976015	-0.0062849	0.00235044
CDC42EP4	-0.000212391	-0.00202877	-0.00619982	-0.00253676
CDC42SE1	0.00476089	-0.00457722	0.00202883	-0.00149094
CDC45	-0.00409267	-0.0206457	0.0108047	-0.0166336
CDC5L	-0.0018381	-0.00180302	0.00230522	-0.00751553
CDC6	-0.00629463	-0.0127838	0.0136139	-0.0235678
CDC7	-0.00280594	-0.0112421	0.00774149	-0.00955201
CDCA3	-0.00776201	-0.00949595	0.00539983	-0.016734
CDCA4	-0.00279058	-0.00763173	0.0067644	-0.00749083
CDCA8	-0.00439706	-0.0178735	0.00462394	-0.0147202
CDCP1	0.00347194	-0.0121722	0.000263731	-0.00165969
CDH1	-0.0107531	0.00591044	-0.00576319	-0.00695419
CDH10	-0.0039349	0.00142715	0.00424449	0.00931066
CDH11	0.0292121	0.0175703	-0.00189147	-0.00929796
CDH15	0.00442357	0.000752846	0.00214333	0.00108291
CDH16	-0.000672897	-0.00669016	0.00502554	0.00185856
CDH17	-0.0162545	0.0105489	-0.0265945	-0.00368276
CDH2	0.000715835	0.00563273	0.00497001	0.00255742
CDH4	-0.00206154	-0.000396572	0.00633164	0.00502444
CDH5	0.0178905	0.0076244	-0.00200538	-0.00324742
CDH6	0.00165768	0.00727987	-0.000790895	0.000321041
CDH8	-0.00235053	0.00121135	0.000985045	0.00211497
CDHR1	-0.0286075	0.027329	-0.0319389	0.000945092
CDHR2	-0.00937912	0.0067308	-0.0100453	0.00514306
CDHR5	-0.00759869	0.00742234	-0.0248358	0.00504011
CDIPT	-0.00217182	0.00516156	0.00165723	-0.00260772
CDK1	-0.00758749	-0.0139463	0.00772561	-0.0218813
CDK10	-0.00593821	-0.000216518	0.000182224	0.00815447
CDK11A	-0.00141326	-0.0039974	0.000406248	0.00691111
CDK12	-0.00711553	-0.000507736	0.00498585	-0.0133835
CDK13	-0.00742967	0.00863902	0.00547006	0.00125147
CDK14	0.0202251	0.00931984	0.00724528	0.000983271
CDK16	-0.00381065	-0.00194739	0.00534974	-0.00337377
CDK17	0.00551251	-0.000804069	0.00192005	-0.00461082
CDK18	-0.0058361	3.30841e-05	0.000174717	9.30337e-05
CDK19	-0.00272974	0.00605769	-0.000474858	-0.00316355
CDK2	-0.00129969	-0.00706333	0.00474642	-0.010839
CDK20	-0.00101712	0.00382168	-0.00351676	-0.00192699
CDK2AP2	-0.00103621	-0.00912476	0.00296253	-0.00619874
CDK4	-0.0043204	-0.00163261	0.0039495	-0.0162063
CDK5	-0.00320773	-0.0015565	0.00367047	-0.011965
CDK5R1	-0.00181415	0.00384352	0.00817541	-0.00560153
CDK5R2	-0.000829351	-0.00256294	0.000659017	0.00484406
CDK5RAP1	-0.0117327	0.00429365	0.00668051	-0.012336
CDK5RAP2	-0.00249886	-0.00459276	0.00509067	0.00152628
CDK5RAP3	-0.0027143	-0.000606974	0.00134018	0.00738596
CDK6	-0.00309056	0.00260787	-0.00529944	-0.00315334
CDK7	-0.000985041	-0.00623287	-0.000222188	-0.0130656
CDK8	-0.00647404	0.0104423	0.00449689	-0.0157971
CDK9	0.00290072	-0.00839686	0.000809943	-0.00553327
CDKAL1	-0.00427444	0.00194822	0.000605816	-0.00983187
CDKL1	0.00340658	-0.00564235	-0.006645	0.00222181
CDKN1A	0.00949945	-0.00528183	-0.0113712	0.00260736
CDKN1B	-0.00542457	0.0064512	-0.00320115	-0.0122701
CDKN1C	0.00491448	0.0103553	0.00752521	-0.00386864
CDKN2A	0.00714988	-0.0023308	0.0100822	-0.000495053
CDKN2AIP	-0.000997905	-0.0023848	-0.0018085	-0.007524
CDKN2C	0.00753773	-0.00347747	-0.00732242	-0.00275324
CDKN2D	0.000986016	-0.00312535	0.000852303	-0.0105075
CDKN3	-0.00385121	-0.0157345	0.00383402	-0.0176597
CDO1	0.00660624	0.00974319	0.00262079	0.00255884
CDON	-0.00205426	0.00510421	0.00441802	0.00237047
CDR2	-0.00189567	0.00448352	0.00121549	-0.00612284
CDR2L	0.0107616	-0.010178	0.00929317	-0.000815638
CDS1	-0.00609195	-0.00656141	-0.0133104	-0.0015908
CDS2	-0.000983224	0.00570153	-0.000403959	-0.00629086
CDT1	-0.00880762	-0.0130435	0.00756104	-0.00914378
CDV3	-0.000453473	-0.00658484	0.000131747	-0.00799513
CDX1	-0.0152895	0.00195491	-0.0295524	-0.00293582
CDX2	-0.0231146	0.01798	-0.0250648	-0.00932494
CDYL	-0.000855179	0.00440148	-0.00660612	-0.0133379
CEACAM1	-0.00628679	0.0089028	-0.0171715	-0.0032648
CEACAM3	-0.00164727	-0.000173293	0.00192324	0.0013163
CEACAM4	0.00011444	0.000293364	0.00330331	0.00437455
CEACAM5	-0.0115676	0.0105069	-0.0209843	-0.00270108
CEACAM6	-0.00955826	0.0122574	-0.00663666	-0.00598552
CEACAM7	-0.0131634	0.0104264	-0.0568749	0.00468141
CEBPA	-0.0128552	0.0117941	-0.0103326	-0.0101584
CEBPB	0.00133047	0.00671539	0.00933928	-0.0113606
CEBPD	0.00392958	-0.00270983	-0.000415917	0.00252465
CEBPE	-0.00203032	0.00267016	-0.00120703	-0.00190357
CEBPG	-0.00716952	-0.00170982	-0.00114289	-0.0103736
CEBPZ	-0.00504135	0.000110614	0.00544454	-0.00894294
CECR1	0.0271061	0.00382018	-0.00714484	0.00109352
CECR5	-0.004179	-0.00853933	0.00145515	-0.00758222
CEL	-0.0368715	0.0643442	0.023053	-0.019764
CELF1	9.81502e-05	0.00115989	0.00581573	-0.00064872
CELF2	0.00356067	0.00352402	-0.00957595	-0.000289734
CELSR1	-0.00474261	0.00459901	0.00408665	0.000661356
CELSR2	-0.00388945	0.000224164	0.00574705	-0.00446088
CELSR3	-0.0124005	0.0073969	0.00138749	0.00320974
CEND1	-0.00319235	8.6768e-05	0.00223263	0.00756062
CENPA	-0.0076369	-0.0104847	0.00780774	-0.0213893
CENPB	-0.00173907	-0.00200765	0.00360083	-0.000469719
CENPE	-0.00700765	-0.0141872	0.00735353	-0.0131723
CENPF	-0.00895091	-0.00891454	0.00943827	-0.00959819
CENPI	-0.00826928	-0.00422741	0.0118079	-0.0134678
CENPJ	-0.00853912	0.00295021	0.00964585	-0.00516869
CENPM	-0.000185362	-0.023906	0.00466116	-0.00910186
CENPQ	-0.00317513	-0.0024949	0.00413655	-0.0159849
CENPT	-0.00270246	0.00397056	-0.000450189	0.00368604
CEP104	-0.00364282	-0.00133916	0.00108975	-0.00114624
CEP112	-0.00154033	0.0126471	0.00259133	-0.00579373
CEP135	0.00307947	-0.00831715	0.00527015	-0.00321768
CEP164	-0.00315754	0.00563131	0.00937914	0.000383333
CEP170P1///CEP170	0.0186713	0.00216506	0.0121407	-0.00149701
CEP192	0.00167121	-0.00998626	-0.00558689	-0.00645239
CEP250	-0.00938247	0.00486265	0.00577237	-0.00140242
CEP290	-0.00203484	0.00302083	0.000558133	0.000687685
CEP55	-0.00509768	-0.0181615	0.0108804	-0.0174123
CEP57	-0.00469488	-0.0018599	0.00111386	-0.00508676
CEP63	-0.000937226	0.00284474	-0.00168952	-0.00681246
CEP68	-0.00653521	0.0147338	-0.00658348	-0.00241424
CEP70	0.00112181	-0.0088437	-0.0102163	0.000651736
CEP72	-0.00492491	-0.00665777	0.00681052	-0.0124711
CEP76	0.00260256	-0.0138152	-9.75914e-05	-0.0102295
CEP97	0.00123832	-0.00469454	-0.000603176	-0.00366179
CEPT1	-0.00104702	-0.0123637	-0.000128711	-0.00453991
CERK	-0.000429048	0.0139427	0.00012502	-0.00244409
CERS2	-0.000745735	-0.00103848	0.0014406	-0.00610719
CERS6	-0.0078638	0.00230358	-0.00610991	-0.00455926
CES1///CES1P1	-0.00274378	0.030697	0.00350941	-0.0121801
CES2	-0.00963138	0.0089997	-0.00878694	0.00294416
CES3	-0.00557212	-0.00974413	-0.0264744	0.0179983
CETN2	-0.00335446	0.00337829	0.00287021	-0.0123797
CETN3	-0.000639621	-0.00522601	-1.85498e-05	-0.0132556
CETP	0.00795284	-4.98216e-05	-4.1988e-05	0.00418421
CFB	0.00207518	-0.00726431	-0.0051476	-7.68912e-05
CFD	0.0189118	-0.0139741	-0.00875265	0.00765621
CFDP1	-0.00390032	0.00350715	-0.00296949	-0.00633161
CFH	0.0304211	0.00515054	0.00321501	-0.00488905
CFI	0.0121466	0.003036	-0.014471	0.00413195
CFLAR	0.00477327	0.000927184	0.00389275	-0.00805334
CGGBP1	0.00125093	0.00379369	-0.000783851	-0.000547439
CGREF1	-0.0136944	0.00738442	0.00067148	-0.0125721
CGRRF1	0.00529625	-0.00263202	-0.00162327	-0.00146035
CH25H	0.00893593	0.0234016	-0.0208043	-0.00477942
CHAC1	-0.00209014	-0.0117181	0.0107879	-0.00790021
CHAF1A	-0.00385578	-0.0079663	0.00682863	-0.00443746
CHAF1B	-0.00202396	-0.0143583	0.0033403	-0.0121786
CHCHD3	-0.00506153	-0.00252052	-0.00176026	-0.0134914
CHCHD7	-0.00752073	0.00436534	0.00270487	-0.0120616
CHCHD8	-0.00375768	-0.00557903	0.00137933	-0.00604854
CHD1	-0.00159977	0.000524833	-0.000131142	-0.00504137
CHD1L	-0.00195057	-0.00564469	0.00294782	-0.00111544
CHD2	0.00192838	-0.00170598	0.000492573	-0.00350458
CHD3	0.0067609	-0.00137845	-0.00320303	0.00861204
CHD4	0.00223787	0.0051604	0.00273505	0.00161466
CHD7	-0.0110543	0.00398047	0.00376496	6.18451e-05
CHD8	0.000608134	0.00238938	-0.00027547	0.00411891
CHD9	-0.00150682	0.00623022	-0.00645154	0.00672243
CHEK1	-0.0059266	-0.00759714	0.00777151	-0.0197697
CHEK2	-0.00601772	-0.00666489	0.00446822	-0.00960514
CHERP	-0.00697623	-0.00281997	0.00390348	-0.00485764
CHFR	0.00224847	0.0120286	-0.00587616	0.00192861
CHGA	0.00399027	0.0100219	-0.0300205	0.00443377
CHI3L1	0.0245713	0.00427032	0.0114402	-0.0142453
CHIC2	0.00658867	-0.00198303	-0.00527939	-0.00726691
CHKA	-0.0081514	0.00103917	0.0028443	-0.00419526
CHM	-0.00227983	0.00421352	0.000165021	-0.00985886
CHML	-0.00220749	-0.00179354	0.00121134	-0.00994796
CHMP1A	-0.00252219	-0.00140937	0.00148749	-0.0031112
CHMP1B	0.00566534	-0.00600069	-0.010464	-0.00922497
CHMP2A	-0.000847288	7.86282e-05	-0.00583709	-0.00666111
CHMP2B	0.00295789	-0.00527131	-0.00485329	-0.0110001
CHMP4A	-0.000284339	-0.0053233	-0.00147183	-0.00193043
CHMP5	0.00559767	-0.00353125	-0.00579891	-0.0136015
CHMP6	0.00206324	-0.00041753	-0.0018008	-0.00254494
CHMP7	0.000255671	-0.00875985	0.00373528	0.00522922
CHN1	0.0232858	0.00485569	-0.000816547	-0.0132853
CHN2	-0.0239514	0.0332504	-0.00990053	-0.011918
CHODL	0.00214091	0.00965754	-0.00140264	0.00032526
CHORDC1	-0.000994037	-0.00285131	0.011931	-0.0120486
CHPF	0.00234399	-0.00341576	0.00681782	0.00329193
CHPF2///MIR671	0.000634712	0.000773831	0.0010453	0.00223636
CHPT1	-0.00682893	0.00339091	-0.00500864	-0.0121886
CHRD	0.00525158	0.00563445	0.00226214	0.00361123
CHRDL1	0.0159097	0.0256578	-0.00165014	0.0060459
CHRFAM7A///CHRNA7	0.00512839	-0.00732254	-0.0072887	0.0131895
CHRNA1	-9.92855e-05	0.00703777	-0.00596059	-0.000697701
CHRNA10	-0.000685995	-0.00308404	0.00193803	0.00159509
CHRNA4	-0.00433634	0.000881701	0.00459172	0.00226914
CHRNA5	-0.00334248	-0.00860865	0.00096807	-0.0106156
CHRNA6	-0.000601507	0.00170106	0.00375428	0.00225401
CHRNB1	0.00388201	-0.00165082	-0.00352448	-0.00196716
CHRNB2	-0.00442604	0.000258344	0.00397703	0.00493074
CHRND	-0.00324567	0.0033038	0.000834818	0.00441761
CHST1	0.00438165	0.00391891	0.00743032	0.0020607
CHST10	-0.000696371	0.00751792	0.00457629	0.000258521
CHST12	0.00754622	0.00218619	0.00646975	-0.00595719
CHST15	0.0231697	0.00543978	0.00414732	-0.000760267
CHST4	-0.000212671	-0.00943244	-0.00688063	0.00764975
CHST5	0.00419652	-0.00960291	-0.0253305	0.0180396
CHST7	0.0111807	-0.00225908	-0.00395218	-0.00725471
CHSY1	0.0105415	-0.00609187	0.00908196	-0.00794262
CHTOP	-0.00154883	-0.00326451	-0.00251894	-0.00123842
CIAO1	-0.00324983	0.000716423	0.00284568	-0.00539616
CIAPIN1	-0.00310848	-0.00479784	-0.00186432	-0.0078055
CIB1	0.00335466	-0.0132829	-0.00457165	0.000638992
CIB2	-0.00353734	0.0060897	0.00232081	-0.00461828
CIC	0.00196401	-0.00148747	5.02505e-05	0.00587627
CIDEB	0.00826896	0.00052602	-0.00738318	0.00906525
CIDEC	0.00644473	-0.00017066	0.000230423	0.00633562
CIITA	0.0115047	-0.00262786	0.00239576	0.00290887
CINP	0.000488772	-0.0059137	-0.00140965	-0.00346111
CIR1	-0.00273808	0.00103175	0.00286381	-0.00152086
CIRBP	0.00495997	-0.00241218	-0.0085703	0.00358042
CISD1	-0.00076787	-0.0033338	-0.00435806	-0.00811862
CISH	-0.00367827	0.00568982	-0.00405227	-0.00172414
CIT	-0.00632933	-0.00511625	0.00167926	-0.00340059
CITED1	0.00191121	-0.0194178	0.0048125	-0.00180096
CITED2	0.0121206	-0.00281795	-0.0115596	-0.00890588
CIZ1	-0.00554986	-0.00219014	0.00243693	0.00144426
CKAP2	-0.012273	-0.00208317	0.00906117	-0.0188444
CKAP5	-0.00395783	-0.0020838	0.00429685	-0.0108126
CKB	-0.0142083	0.00815574	-0.0367879	0.00610493
CKLF///CKLF-CMTM1	0.00710942	-0.00747795	-0.00109918	-0.00968599
CKMT2	-0.0214981	0.0202513	0.00202863	-0.0195282
CKS2	-0.00331498	-0.0126106	0.00836658	-0.0158199
CLASP1	-0.00127552	0.00640867	0.00529325	-0.00223102
CLASP2	-5.98686e-05	0.00440009	-0.0047227	-0.00758718
CLASRP	-0.00417751	0.00246878	0.00144992	0.00882572
CLC	0.00702074	0.0122108	-0.00827891	0.00292666
CLCA1	0.000273424	-0.00287099	-0.112427	0.0363361
CLCC1	-0.00284473	0.00135079	-0.0012211	0.00067126
CLCF1	0.00353274	-0.00226519	0.00481239	0.00152497
CLCN2	-0.0091356	0.00527766	0.00161887	-0.00291575
CLCN3	-0.00378184	-0.00189053	-0.0103481	-0.000768049
CLCN4	-0.000765489	-0.00305276	0.00544229	-0.00327473
CLCN6	0.000582937	0.00213102	0.00436738	0.00515327
CLDN1	-0.0105053	0.00977763	0.0105748	-0.0225525
CLDN10	-0.0058724	0.0040898	0.00192257	-0.0013504
CLDN14	-0.0030686	-0.00206516	0.00368847	-0.00144033
CLDN15	-0.0111728	0.0173271	0.00165342	-0.00517339
CLDN17	-0.0042556	0.000773282	0.00335798	0.00552431
CLDN18	0.00891048	-0.0200143	-0.000567364	0.014213
CLDN3	-0.0161869	0.00778492	-0.0143693	-0.00410334
CLDN5	0.0156857	0.0124262	-0.00144324	-0.000757238
CLDN6	-0.00475859	0.000749997	-0.000854901	0.000239962
CLDN9	-0.00695598	0.000270495	0.00554408	0.00118015
CLDND1	0.00506314	-0.000537161	-0.00558735	-0.00704865
CLEC10A	0.0095584	0.00153672	-0.00509107	0.00488775
CLEC11A	0.0137142	0.00295278	0.00966459	-0.00910379
CLEC2D	0.00705708	-0.00353628	-0.0017768	0.00071955
CLEC3B///EXOSC7	0.0138695	0.0124396	-0.0106096	0.00480867
CLEC4A	0.0179815	-0.00318768	0.00184889	-0.00760058
CLEC4M	-0.00404773	0.00218137	0.00137742	0.00410962
CLEC5A	0.0197571	-0.00316617	0.0195713	-0.00560951
CLEC7A	0.0228379	-0.00309792	0.00866669	-0.00346341
CLIC2	0.0216622	0.00320027	0.00229898	-0.00238684
CLIC3	0.0100376	-0.00860551	-0.00355918	0.00316719
CLIC4	0.0196814	0.0104801	0.00153662	-0.0107254
CLIC5	0.00113304	0.0022542	-0.00562042	1.84768e-05
CLINT1	-0.000834066	-0.00799729	-0.0115502	0.000741882
CLIP1	0.0046756	0.00255786	0.00141715	-0.00365112
CLIP2	-0.00348539	0.0029004	0.000153984	0.00428854
CLIP3	0.0144845	0.0148674	-0.00253801	0.00610661
CLK1	0.0023167	0.00782106	0.00271151	-0.00204875
CLK2	-0.000268509	0.000173297	0.00350094	0.00719892
CLK3	-0.00087123	-0.00578409	0.00254474	0.00174609
CLK4	0.0011757	0.00253478	0.00164319	0.00225963
CLMN	-0.00196581	-0.00143386	-0.0170717	0.000364924
CLN3	-0.00449833	0.00100879	-0.0118497	-0.00368032
CLN5	-0.00237889	0.00649253	-0.00143569	-0.00746796
CLN6	-0.00413633	-0.00970749	0.000511652	-0.00955075
CLN8	0.00302188	-0.00123025	-0.00266069	-0.00085376
CLNS1A	-0.0064096	-0.000412224	0.000905935	-0.0103603
CLP1	-0.00337738	-0.000576957	0.000276683	-0.0096924
CLPB	-0.00698822	-0.0102748	0.0184907	-0.00997901
CLPP	-0.00166446	-0.00857356	0.000307646	-0.00896118
CLPS	-0.00459928	2.39536e-05	0.00171557	0.00195112
CLPTM1	-0.00148881	-0.00345702	-0.00260543	-0.0012749
CLPX	-0.000406955	-0.00663072	0.00207957	-0.011068
CLSTN1	0.000543281	-0.000564151	-0.00392004	0.00549932
CLSTN2	-0.00394895	0.0168216	0.00239592	-0.00067293
CLSTN3	0.000763001	0.00255476	0.00503931	0.00182697
CLTA	-0.00264452	-0.00338854	-0.00394976	-0.00521912
CLTB	0.00411906	-0.00760116	-0.00565945	0.00243126
CLTCL1	-0.000278095	0.000237389	0.00784122	0.00153167
CLU	0.0137518	0.0116285	0.00229771	0.00291496
CLUAP1	0.00156938	-0.00307457	0.00365647	-0.00169734
CMA1	0.0026135	0.00493877	-0.00125909	0.00514237
CMAS	-0.00545622	-0.00148749	-0.014286	-0.0159277
CMKLR1	0.0117998	0.00237172	0.00586138	0.000309764
CMPK1	-0.00319872	-0.00346794	-0.00971154	-0.00180151
CNDP2	0.00393647	-0.0107851	0.00222734	0.000582259
CNGA1	-0.00279233	0.00840631	-0.0127602	0.00823331
CNIH	0.0044725	-0.0106937	-0.00371256	-0.00879303
CNIH3	0.00773522	0.0137714	0.00349148	-0.00303743
CNIH4	-0.0022791	-0.00422861	0.0011495	-0.0144859
CNKSR1	-0.00325609	-0.000971655	0.000960983	0.00359054
CNN1	0.029313	0.0286578	-0.000435095	-0.00238448
CNN2	0.002673	0.00175497	0.00300054	-6.44985e-05
CNN3	0.0089617	-0.00241454	-0.00183862	-0.0175119
CNNM1	-0.00208206	0.00281043	0.00130312	0.00160471
CNNM2	0.0029368	0.00465848	-0.00310833	0.000608113
CNNM3	-0.00603817	0.00162308	0.000253544	-0.000197949
CNNM4	-0.00229132	-0.00676796	-0.00866731	-0.00278058
CNOT1	-0.00653363	-0.00148995	-0.00318966	-0.00732727
CNOT2	0.00128844	0.000395064	0.00206132	0.00299354
CNOT3	-0.00157571	-0.0040575	0.000250625	0.00122473
CNOT4	-0.00391671	0.00150506	0.00306288	-0.00139927
CNOT6	-0.0013824	-0.00431721	0.00230824	-0.00721891
CNOT7	0.000148954	-0.0087139	0.000956718	0.00047459
CNOT8	0.00085325	-0.000528315	-0.0135424	-0.0102996
CNPPD1	-0.00294725	0.00283041	-0.00273223	-0.00090223
CNPY2	-0.00246283	-0.0033256	-0.000573367	-0.00741984
CNPY3	-0.00106218	-0.00190911	0.004889	-0.00347527
CNPY4	0.00171974	0.00726057	0.0019371	0.000664176
CNTD2	-0.00336633	-0.00794551	8.19251e-05	0.00770051
CNTFR	-0.00195222	0.00421393	0.000421222	0.00293376
CNTN1	0.001566	0.00886075	0.00240403	0.0038295
CNTN2	-0.00340012	0.00271324	0.00285918	0.00688386
CNTNAP2	-0.00759148	0.000225136	0.0138657	-0.00829645
CNTRL	-0.000477649	-0.00135847	-0.000194944	0.000519756
COASY	-0.00506925	-0.00346986	0.00606338	-0.00181453
COBL	-0.00707269	0.00468623	0.00252625	-0.00415361
COBLL1	-0.00895412	0.0140258	0.00350566	-0.0128632
COBRA1	-0.00329301	-0.00425194	0.00138255	-0.00135544
COG2	-0.00152697	-0.00127395	-0.0073678	0.00145192
COG4	-0.00395068	-0.000407597	0.00355951	-0.00147788
COG5	-0.00509209	0.0024625	-0.00756627	-0.00795661
COG7	-0.00195751	-0.00466264	-0.0032844	0.00129617
COIL	-0.00426669	0.00152301	0.00204148	-0.0136321
COL10A1	0.0325818	0.0113787	0.0312374	-0.00729216
COL11A1	0.0345277	0.0152521	0.0342844	-0.0150394
COL13A1	0.0133057	0.00269044	0.0121847	-0.00247516
COL15A1	0.0294499	0.0103011	0.0103723	-0.011774
COL16A1	0.0135714	0.00939244	-0.00469439	0.014864
COL17A1	-0.00114772	0.00316207	-0.0194502	0.00196342
COL18A1	0.0184824	0.0106118	0.00615213	-0.00333864
COL1A2	0.0229646	0.0106968	0.0127457	-0.0109963
COL2A1	-0.00448906	0.00603411	0.00633786	0.00145
COL3A1	0.0256062	0.00962514	0.00876135	-0.0132065
COL4A1	0.0153218	0.0103815	0.00284438	-0.00906411
COL4A2	0.0154526	0.0121298	0.00170644	-0.00613306
COL4A3	-0.00225464	0.00693311	-0.00112327	0.0126782
COL4A3BP	0.00132641	-0.00141356	0.00141796	0.000128407
COL4A5	-0.00345675	0.0110997	-0.0313409	0.00888268
COL4A6	0.00107402	0.00536226	-0.0138256	0.0039682
COL5A1	0.0267382	0.0140004	0.00958108	-0.00892315
COL5A2	0.0266335	0.0130741	0.0119796	-0.0127346
COL5A3	0.0106651	0.00075779	0.00699694	-0.00108675
COL6A1	0.0260276	0.00985775	0.00673869	-0.00380761
COL6A2	0.0334238	0.0133069	0.00762518	-0.00427671
COL6A3	0.0261394	0.00824719	0.007501	-0.0102399
COL7A1	0.00799298	0.000697459	0.0119827	0.00125441
COL8A1	0.0211873	0.0187863	0.0143753	-0.0139677
COL9A2	0.00253474	-0.0096819	-0.0147971	0.0168009
COLEC10	-0.00425239	0.00411662	0.00188606	0.00721731
COLEC11	-0.00272789	0.0113624	0.00282421	-0.00221912
COLQ	-0.00154816	0.00355338	-0.000516193	0.00507311
COMMD10	-0.000819578	-0.00229481	-0.00472881	-0.0130405
COMMD3	0.00399255	-0.00215111	-0.00289649	-0.000826606
COMMD4	0.00169441	-0.00883083	-0.00103539	-0.010221
COMMD9	0.000454578	5.87947e-05	0.00403508	-0.00171025
COMP	0.0250959	0.0253761	0.0228926	-0.00127991
COMT	-0.00489414	0.0015547	-0.000357038	-0.00671753
COPA	0.000251604	-0.00192286	-0.00278092	-0.00117765
COPB1	0.000501314	-0.00214052	0.000166366	-0.00448191
COPE	0.00175784	-0.00750636	-0.00455838	-0.00759955
COPG	0.00415044	-0.0116258	0.000106061	0.00313493
COPS3	0.0045665	-0.0127376	-0.00203886	-0.00945419
COPS4	0.00367936	-0.00622102	-0.0035764	-0.0098579
COPS5	-0.00411682	0.000865887	0.00212439	-0.0127331
COPS6	-0.00343341	0.00383415	0.00260435	-0.0104596
COPS7A	0.00188135	-0.000768705	-0.00225072	-0.00198405
COPS7B	-0.00292088	-0.00388681	0.00580336	-0.00432911
COPS8	0.0010409	0.0016273	0.00570303	-0.010728
COPZ1	-0.00118607	-0.00425623	-0.00540421	-0.00740354
COPZ2	0.0153942	0.00901894	0.00418456	-0.00227619
COQ10B	0.00473748	-0.00287395	-0.00090413	-0.00413799
COQ3	-0.00220296	-0.00926203	-0.000119968	-0.00876222
COQ6	0.000167873	-0.00421282	0.000593949	0.00100259
COQ7	-0.0015569	-0.00633314	-0.000602485	-0.0055144
COQ9	-0.00468534	-0.00374867	-0.00747342	-0.00136589
CORO1A	0.0157506	-0.00750627	-0.00368329	-0.00126453
CORO1C	0.00474142	-0.00386526	0.00612941	-0.0126775
CORO2A	-0.0054478	-0.00132457	-0.0120125	-0.00184653
CORO2B	0.00265541	0.00566408	-0.000776843	0.00738712
CORO7	-0.00308838	0.000360766	0.00279954	0.00273601
COTL1	0.01014	-0.00860224	0.00424419	-0.00865785
COX10	-0.00164206	-0.00253783	-0.00764885	-0.00141415
COX11	-0.0027565	-0.00363857	-0.00131729	-0.0117735
COX15	-0.00327367	-0.00330917	0.000544636	-0.00272379
COX16	-0.0026094	-0.0040062	-0.00575824	-0.00405711
COX17P1///COX17	0.00197363	-0.00308493	0.000213477	-0.0100571
COX4NB	-0.00489748	-0.00481355	0.00240549	-0.0140773
COX5B	-0.00323253	-0.00204846	-0.00316009	-0.00704631
COX7A1	0.0190026	0.0144651	0.00354199	-0.00433419
COX7B	-0.00406079	-0.00236248	-0.00171703	-0.00876253
COX7C	0.000787468	-0.00603792	-0.0058091	-0.00518655
COX8A	0.000352192	-0.00811922	-0.0029046	-0.00828527
CP	0.00593281	0.00156755	0.00817417	0.00157507
CPA1	-0.00137694	-0.000793869	0.00708339	0.00273153
CPA3	0.0294763	0.0154182	-0.0216793	-0.00655115
CPD	-0.00452311	-0.00116784	-0.00703097	-0.00492272
CPE	0.00519845	0.026114	-0.0125312	-0.00548502
CPEB3	0.00476994	-0.000265011	-0.00340555	-0.00197937
CPM	0.0107698	0.00526942	-0.00911489	0.00552414
CPN2	-0.00326175	0.00269011	-6.86279e-05	0.00552379
CPNE1	-0.0155592	0.0177959	0.00972795	-0.0134477
CPNE3	-0.00543182	0.00114711	0.00151845	-0.00874069
CPNE6	-0.00469967	0.00173573	0.00685232	0.00422756
CPNE7	-0.0141646	0.00360002	0.0098295	0.00800444
CPPED1	-0.00234812	0.00177427	0.00282012	-0.0120193
CPS1	0.00436567	-0.0173702	-0.0097774	0.0103425
CPSF3L	-0.00129818	-0.00497327	0.00238729	0.00119839
CPSF4	-0.0046705	-0.00426272	0.00424481	-0.00695097
CPSF6	-0.00442078	-0.00555718	0.000105534	-0.0109866
CPT1A	-0.00466106	0.00272157	-0.00520309	-0.00164173
CPT2	-0.001424	-0.00782417	-0.0112947	-0.00244897
CPVL	0.0142711	0.00376192	0.00607138	-0.0178959
CR1	0.000245235	0.000659806	0.00072506	0.00484219
CRABP2	0.00599107	0.00397713	0.0150371	0.000611722
CRADD	0.00267331	-0.00111206	-0.00819312	-0.00487049
CRAT	0.00477338	-0.00601777	-0.000808513	0.00626025
CRB1	-0.00273918	0.0012846	0.000402903	0.000498861
CRCP	-0.00731985	0.00773842	0.0017285	-0.00655663
CREB1	0.000119	0.00312704	-0.000698248	-0.00443085
CREB3L1	0.00869832	-0.0127862	-0.0247283	0.0331807
CREB3L2	0.00479129	0.00294849	-0.0027198	-0.000695121
CREB5	0.00110728	0.00359394	0.0120283	-0.00136803
CREBBP	-0.00273347	0.00607477	0.0007691	-0.00061341
CREBZF	-0.004038	3.97338e-05	-0.00141669	-0.00961313
CREG1	0.00020917	0.00251914	-0.000712841	-0.00643098
CRELD1	0.00153449	0.0004883	-0.000703418	0.00249889
CRELD2	0.00710258	-0.0121913	-0.00472353	-0.00145196
CREM	0.00861413	0.00135421	0.000890277	-0.00689745
CRHR1	-0.000756643	0.000722545	0.00312186	-0.00118484
CRHR2	-0.00386459	0.00477902	0.00101366	-0.000103401
CRIM1	0.000366294	0.00370652	-0.00364324	-0.00142113
CRIP1	0.0220076	-0.0265836	-0.0129277	0.020347
CRIP2	0.0196081	0.005074	-0.000619236	-0.00585753
CRIPT	-0.00338804	-0.000212323	0.00158495	-0.0111306
CRISP1	-0.00274835	0.00345183	0.00168994	0.00509499
CRISPLD2	0.0253536	0.0119042	0.00148581	-0.00140264
CRK	0.00520198	-0.00778636	-0.00424302	-0.00509724
CRKL	0.0011819	0.00042267	-0.000806676	-0.00679003
CRLF1	-0.00198088	0.00667055	0.0105425	0.00405138
CRLF3	0.00228291	-0.00197592	0.0037126	-0.00406828
CRMP1	0.000568764	0.0118254	-0.00273504	0.00267317
CRNKL1	-0.004808	0.00730789	-0.00229442	-0.0100638
CROCC	-0.00147218	-0.000392397	0.00893704	0.00924114
CROT	-0.00520554	0.0115416	-0.00502063	0.00462317
CRP	-0.00176946	0.00104953	0.00538527	0.003128
CRTAC1	-0.00207931	0.00498773	0.00235764	0.00826182
CRTAP	-0.00294876	0.00612467	1.60276e-05	-0.00263774
CRTC1	-0.0033778	-0.000970252	0.00309659	0.00162583
CRY1	0.000994806	-0.00496753	0.00277884	-0.00989681
CRY2	-0.00142266	0.00863745	0.00745206	0.00936091
CRYAA	0.000146179	0.000853308	0.00352742	0.00106433
CRYAB	0.017981	0.0223821	0.00516351	0.000110612
CRYBB2P1///CRYBB2	0.00162046	-0.00516207	0.0050888	-0.00315574
CRYBG3	0.00740036	-0.00342498	-0.00285255	0.0010588
CRYGB	-0.00250087	0.00244486	0.00446198	0.000775325
CRYL1	-0.00921451	0.00580759	-0.0121899	-0.00426024
CRYM	-0.00491577	-0.00484076	-0.0266286	0.00794829
CRYZ	0.005182	-0.0117586	0.00102866	-0.00397392
CRYZL1	0.00278536	0.000938664	-0.00358194	-0.00173492
CS	-0.00288467	-0.00455938	-0.00308204	-0.00623856
CSAD	-0.000713057	0.00397576	0.000783604	0.00696799
CSDA	6.39261e-05	-0.00056912	0.00389983	-0.000432428
CSDC2	0.00536673	0.00977555	0.00428828	0.00236302
CSDE1	-4.49715e-05	0.00247083	-0.00488397	-0.00475881
CSE1L	-0.0107822	0.00387222	0.00818233	-0.0190885
CSF1R	0.022305	0.00283509	-0.00435856	-0.00332641
CSF2	0.00391416	-0.00220451	0.00822814	-0.00689365
CSF2RB	0.0264394	-0.00364863	-0.00706909	-0.00610405
CSF3R	0.0109872	-0.0016233	0.00380351	0.00252782
CSGALNACT1	0.0115191	0.0101822	0.0023668	-0.00422125
CSHL1///GH1	-0.00217291	-0.00371628	-0.00475436	0.000846735
CSK	0.00337536	-0.00596405	0.00152078	-0.00421471
CSNK1A1	0.00245514	-0.00582515	-0.00245041	-0.00208005
CSNK1D	0.00216233	-0.00451637	0.000113888	-0.00572329
CSNK1E	-0.00320976	-0.000249242	0.000145054	0.00317791
CSNK1G1	0.00165567	-0.0039097	0.0012155	-0.00368341
CSNK1G2	-0.00326939	-0.00152476	0.00430309	-0.000688713
CSNK1G3	0.00190945	-0.00239346	-0.00643257	-0.00809051
CSNK2A1	-0.00256787	-0.00177827	9.32666e-05	-0.00940135
CSNK2A2	-0.00886506	0.00516711	0.00408954	-0.00765223
CSNK2B	-0.00164826	-0.000455065	0.00104572	-0.00707747
CSPG4	0.00789203	0.0082191	0.00369342	-0.000613084
CSPG5	-0.00226226	-0.00397323	0.00537824	0.00377292
CSPP1	-0.00853822	0.00190356	0.00973673	-0.00200702
CSRNP2	-0.0015849	0.00249183	0.000989241	-0.00260188
CSRNP3	0.00523071	0.0106757	-0.00166553	0.0120884
CSRP1	0.00971787	0.00624429	-0.00591587	0.00384915
CSRP2	0.0177455	0.00331926	0.00197769	-0.00954309
CST1	0.0128568	0.0251519	-0.00439849	-0.00353147
CST2	0.00607087	0.0151285	-0.00220954	-0.000316621
CST3	-0.000319757	0.00788079	-0.00929106	-0.00241202
CST5	-0.00414487	0.00278341	0.00185471	0.000961569
CST6	0.00457415	0.00614877	0.00810321	-0.00389711
CST7	0.01005	-0.000861187	0.00646009	0.000291429
CST8	-0.000792026	0.00295212	0.00202782	0.000521972
CSTA	0.00968322	0.00356689	0.00783563	-0.00294092
CSTB	0.00220817	-0.00850842	-0.0024392	-0.00333994
CSTF1	-0.00769443	0.0033779	0.00182623	-0.0152116
CSTF2	-0.00426321	-0.00577673	0.00644788	-0.0110214
CSTF3	-0.00260776	-0.00326546	0.00114485	-0.00753605
CTAGE5	0.000884681	-0.00398369	-0.00725662	0.00374069
CTBP1	-0.0023023	-0.00361049	0.00148308	0.00243166
CTBP2	-0.00118922	-0.00124346	0.00396582	0.0034937
CTBS	0.00452762	-0.0026232	-0.00591818	-0.00171544
CTC1	0.00462965	-0.0068358	0.00378674	0.00361091
CTDP1	0.00188676	-0.00592482	-0.00236515	0.00304968
CTDSP1	0.0008174	0.00273711	-0.00207989	0.00706372
CTDSP2	-0.00151514	0.00863186	-0.00687115	-0.00134662
CTDSPL	-0.000132274	0.000856263	-0.00699112	0.00170693
CTF1	-0.00248988	0.00623031	0.00371314	0.00460591
CTGF	0.0266241	0.00925119	-0.0046096	-0.0143131
CTH	-0.000433997	-0.00940818	-0.00480374	-0.00456735
CTIF	0.00408436	-0.000699253	0.00127641	0.00212382
CTLA4	0.010257	-0.00208762	-0.00109004	0.000940085
CTNNA1	-0.000813296	-0.00146812	-0.00475381	-0.00124778
CTNNAL1	-0.00124642	-0.00524389	0.00438903	-0.0123423
CTNNB1	0.00238683	-0.00556564	0.00202515	-0.00197434
CTNNBIP1	-0.00176475	-0.00583853	-0.00660155	0.000122894
CTNNBL1	-0.0107932	0.00925168	0.00924127	-0.0118371
CTNND1	-0.000666363	0.00331007	-0.00529725	0.00126974
CTNS	0.00621012	-0.000465412	0.00342125	0.0012584
CTPS2	-0.00956833	0.0113101	0.00106502	-0.00840196
CTR9	-0.000861329	-0.00182633	-0.000153151	-0.0074663
CTRB2	-0.00474626	0.00187441	0.000584581	0.00415796
CTRL	-0.00149856	-0.00240992	0.00393942	0.00210812
CTSA	-0.00522604	0.0124524	0.0021364	-0.00663633
CTSB	0.0110186	-0.0034703	0.00438432	-0.00189685
CTSC	0.00876976	-0.00742198	0.00128258	-0.0137902
CTSD	0.0110341	-0.0067025	0.00305646	-0.00664226
CTSE	0.0214726	-0.0361735	-0.0281409	0.0254869
[truncated: 7,338 more rows]
