# Supplementary material for: Continuity of transcriptomes among colorectal cancer subtypes based on meta-analysis
Source: Genome Biol. 2018 Sep 25;19:142. doi: 10.1186/s13059-018-1511-4 (PMC6154428; doi:10.1186/s13059-018-1511-4)
Supplement: Supplementary file 4 — Table S3. PCSS1 and PCSS2 are validated in 9 of the 10 validation datasets. A subtype score is considered to be validated in a dataset if its average loading is correlated with any of the top eight PC loadings of the dataset with Pearson correlation > 0.5 (see “Methods”). (XLSX 9 kb) [file 13059_2018_1511_MOESM4_ESM.xlsx]

## Sheet: table
Table S3: PCSS1 and PCSS2 are validated in 9 of the 10 validation datasets. A subtype score is considered to be validated in a dataset if its average loading is correlated with any of the top eight PC loadings of the dataset with Pearson correlation > 0.5 (Methods).
	PCSS1	PCSS2	PCSS3	PCSS4
Number of validated datasets	9 (90%)	9 (90%)	6 (60%)	2 (20%)
