# Supplementary material for: Continuity of transcriptomes among colorectal cancer subtypes based on meta-analysis
Source: Genome Biol. 2018 Sep 25;19:142. doi: 10.1186/s13059-018-1511-4 (PMC6154428; doi:10.1186/s13059-018-1511-4)
Supplement: Supplementary file 5 — Table S4. Statistics from fitting regression models with subtype (scores) to outcome variables (MSI, stage, grade, location, and DFS). (XLSX 23 kb) [file 13059_2018_1511_MOESM5_ESM.xlsx]

## Sheet: Sheet1
Table S4: Statistics from fitting regression models with subtype (scores) to outcome variables (MSI, stage, grade, location, and disease-free survival).
Sheet 1: effect sizes, p-values, and I^2 statistics from fitting fixed and random effects models.
Variable	Continuous score	Effect size	p-value	I2	Effect size (RE)	p-value (RE)	I2 (RE)
CMS1 subtype	PCSS1	0.819273	2.69467e-55	27.4401	0.826254	1.43191e-38	22.6088
	PCSS2	-2.5497	1.47579e-129	0	-2.5497	1.47579e-129	0
CMS2 subtype	PCSS1	-2.00488	1.72403e-156	32.8221	-2.07792	1.18184e-103	25.4156
	PCSS2	0.764033	7.18619e-60	45.7627	0.816126	2.38967e-31	45.6811
CMS3 subtype	PCSS1	-0.571366	1.88596e-28	0	-0.565129	8.39736e-26	5.1392
	PCSS2	-0.75218	6.12678e-56	0	-0.75218	6.12678e-56	0
CMS4 subtype	PCSS1	1.71846	2.22347e-130	56.5428	1.72953	3.382e-49	55.9918
	PCSS2	1.74733	4.44174e-106	56.9162	1.815	7.26399e-37	61.2637
MSI	PCSS1	0.758612	1.07407e-31	53.8097	0.810712	2.66845e-14	51.8463
	PCSS2	-1.68162	5.10923e-71	76.4584	-2.07857	1.68411e-18	73.9012
Right location	PCSS1	0.0868829	0.0900171	93.1858	0.283897	0.149587	91.4475
	PCSS2	-0.225271	9.69193e-05	97.0814	-0.645252	0.0202375	94.4469
Late stage	PCSS1	0.161844	0.00202172	36.1421	0.158752	0.0109523	19.9421
	PCSS2	0.242719	6.1745e-06	54.3786	0.222194	0.00772636	49.4909
High grade	PCSS1	0.328266	2.64888e-05	16.1434	0.328266	2.64888e-05	0
	PCSS2	-0.303009	7.28887e-05	39.3097	-0.348403	0.00638765	48.8627
Disease recurrence or death	PCSS1	0.231801	5.00171e-05	48.3128	0.280767	0.00359263	46.3504
	PCSS2	0.191237	0.0012799	0	0.177294	0.00891735	9.70156

## Sheet: Sheet2
Table S4: Statistics from fitting regression models with subtype (scores) to outcome variables (MSI, stage, grade, location, and disease-free survival).
Sheet 2: regression coefficients in individual datasets.
Variable	Study	n	PCSS1 effect size	PCSS1 standard error	PCSS2 effect size	PCSS2 standard error
CMS1 subtype	GSE12225.GPL3676	42	0.293693	0.641594	-5.34933	3.63823
	GSE12945	62	0.560555	0.34973	-2.89143	1.02054
	GSE13067	33	0.59366	0.43424	-5.79823	2.96438
	GSE13294	155	1.21426	0.250023	-3.42111	0.622222
	GSE14095	189	0.538659	0.198289	-2.63732	0.428142
	GSE14333	157	0.553859	0.237972	-3.05134	0.599491
	GSE17536	177	1.05499	0.234916	-2.35523	0.388197
	GSE17538.GPL570	63	0.497132	0.330388	-3.29052	1.01411
	GSE2109	427	0.65597	0.14647	-2.46875	0.293648
	GSE21510	123	1.28903	0.375059	-1.85342	0.433526
	GSE21815	131	1.20585	0.316552	-2.17615	0.434403
	GSE26682.GPL570	176	0.909237	0.273355	-2.28454	0.457643
	GSE26682.GPL96	155	1.04029	0.296872	-2.34778	0.510946
	GSE33113	90	0.709349	0.273529	-3.13339	0.706162
	GSE39582	566	0.774213	0.119482	-2.70777	0.268435
	NHS.HPFS	718	0.972627	0.131084	-2.44114	0.2343
	TCGA.COAD	122	1.61576	0.32668	-3.94862	0.867417
	TCGA.RNASeqV2	181	0.555471	0.204855	-2.76707	0.477694
CMS2 subtype	GSE12225.GPL3676	42	-2.4631	0.775546	0.316152	0.406221
	GSE12945	62	-4.85151	1.3827	0.897839	0.375279
	GSE13067	33	-3.76562	1.23638	0.61008	0.412816
	GSE13294	155	-2.10283	0.351176	1.35885	0.249629
	GSE14095	189	-1.96429	0.294524	1.00247	0.22095
	GSE14333	157	-2.19701	0.369805	0.54262	0.20652
	GSE17536	177	-2.72535	0.426049	0.913696	0.215951
	GSE17538.GPL570	63	-3.34992	0.883845	0.926397	0.367295
	GSE2109	427	-1.88588	0.201521	0.372	0.115963
	GSE21510	123	-2.34994	0.46179	1.32193	0.32094
	GSE21815	131	-1.82626	0.335506	0.767626	0.22645
	GSE26682.GPL570	176	-1.72043	0.291463	0.857261	0.213411
	GSE26682.GPL96	155	-2.80412	0.45535	0.639556	0.205538
	GSE33113	90	-1.92789	0.411316	1.40752	0.365976
	GSE39582	566	-2.09756	0.194216	0.797034	0.110241
	NHS.HPFS	718	-1.64392	0.155838	0.786429	0.119668
	TCGA.COAD	122	-2.74244	0.541038	1.25504	0.288414
	TCGA.RNASeqV2	181	-2.23429	0.346581	0.713113	0.190468
CMS3 subtype	GSE12225.GPL3676	42	-0.673447	0.432872	-0.69731	0.428336
	GSE12945	62	-0.304523	0.384547	-0.626356	0.315321
	GSE13067	33	-0.748523	0.80265	-0.55267	0.630043
	GSE13294	155	-0.509027	0.230792	-0.758809	0.260324
	GSE14095	189	-0.330921	0.20091	-0.708738	0.18866
	GSE14333	157	-0.490081	0.20908	-0.836347	0.221359
	GSE17536	177	-0.493331	0.230136	-0.564448	0.199897
	GSE17538.GPL570	63	-0.517498	0.369811	-0.806579	0.338823
	GSE2109	427	-0.732738	0.137736	-0.684595	0.122875
	GSE21510	123	-0.415147	0.271522	-1.31568	0.284386
	GSE21815	131	-0.214977	0.273333	-0.605513	0.240936
	GSE26682.GPL570	176	-0.578361	0.20996	-1.09326	0.216164
	GSE26682.GPL96	155	-0.36069	0.240473	-0.975596	0.239812
	GSE33113	90	-0.692663	0.340832	-0.536102	0.30263
	GSE39582	566	-0.799741	0.136173	-0.754617	0.113513
	NHS.HPFS	718	-0.707498	0.140257	-0.699378	0.123262
	TCGA.COAD	122	-0.253578	0.293271	-0.489522	0.26946
	TCGA.RNASeqV2	181	-0.451558	0.203991	-0.932813	0.217723
CMS4 subtype	GSE12225.GPL3676	42	5.56446	2.05119	0.868861	0.459375
	GSE12945	62	1.82763	0.642407	1.32059	0.629157
	GSE13067	33	1.90518	0.775845	3.63127	1.63369
	GSE13294	155	1.45927	0.315076	1.26724	0.275686
	GSE14095	189	2.92037	0.515601	1.88857	0.386571
	GSE14333	157	2.20612	0.399204	2.85055	0.534935
	GSE17536	177	1.62964	0.288177	1.53405	0.333561
	GSE17538.GPL570	63	2.45701	0.649628	2.15222	0.668884
	GSE2109	427	2.19185	0.231215	2.86169	0.307301
	GSE21510	123	1.16778	0.312851	1.08807	0.344865
	GSE21815	131	1.24885	0.312483	3.02569	0.737154
	GSE26682.GPL570	176	1.76201	0.291301	1.59228	0.31018
	GSE26682.GPL96	155	1.33011	0.26083	2.14001	0.399509
	GSE33113	90	1.56301	0.401078	1.69102	0.49983
	GSE39582	566	1.80266	0.16271	1.66459	0.177021
	NHS.HPFS	718	1.97841	0.189315	1.68473	0.181038
	TCGA.COAD	122	0.858142	0.256964	1.4395	0.40849
	TCGA.RNASeqV2	181	2.10169	0.346159	2.66323	0.465574
MSI	GSE13067	33	0.377227	0.470547	-3.92121	1.59448
	GSE13294	155	1.12244	0.214575	-2.24033	0.340124
	GSE26682.GPL570	160	0.756646	0.260285	-2.43483	0.482839
	GSE26682.GPL96	140	0.834305	0.271102	-1.46481	0.323565
	GSE39582	519	0.828516	0.127426	-2.06475	0.217286
	NHS.HPFS	692	0.615629	0.106808	-1.29264	0.128954
	TCGA.COAD	116	1.78383	0.366033	-3.50196	0.787922
	TCGA.RNASeqV2	179	0.515331	0.191933	-2.52833	0.393276
Right location	GSE12945	61	0.485454	0.293207	-0.686119	0.339961
	GSE14333	154	-0.0542358	0.165799	-0.968433	0.20839
	GSE39582	566	0.513578	0.0914692	-0.886355	0.102983
	NHS.HPFS	715	-0.370127	0.0788185	0.599769	0.0857188
	TCGA.COAD	121	0.993453	0.245791	-1.15774	0.259172
	TCGA.RNASeqV2	178	0.312634	0.167398	-0.890937	0.210886
Late stage	GSE12225.GPL3676	42	1.44305	0.566175	1.11732	0.499092
	GSE12945	62	-0.181772	0.274225	-0.148788	0.259952
	GSE14333	100	0.217968	0.215053	0.40402	0.239898
	GSE17536	120	0.554083	0.264643	0.409357	0.246155
	GSE17538.GPL570	42	-0.246175	0.483845	-0.837452	0.628865
	GSE2109	343	0.260127	0.109073	0.496358	0.115714
	GSE21510	77	0.129664	0.307467	-0.0790299	0.330171
	GSE21815	131	0.186758	0.18232	-0.15909	0.179765
	GSE39582	302	0.33703	0.18624	0.502645	0.180484
	NHS.HPFS	658	0.190055	0.111634	0.119616	0.114352
	TCGA.COAD	121	-0.0834558	0.184464	0.0742072	0.186804
	TCGA.RNASeqV2	180	-0.139499	0.150667	0.295592	0.156195
High grade	GSE12945	62	-0.280967	0.273934	-0.147971	0.259215
	GSE17536	177	0.430761	0.204908	-0.776404	0.212175
	GSE17538.GPL570	44	0.592627	0.508476	-0.768634	0.541
	GSE2109	345	0.389268	0.130804	-0.115759	0.129399
	GSE21815	66	-0.247341	1.16896	-0.477938	0.776211
	NHS.HPFS	718	0.352008	0.125347	-0.318748	0.119972
Disease recurrence or death	GSE12945	61	-0.446402	0.600621	0.423841	0.476966
	GSE14333	126	0.30422	0.215174	0.0118007	0.188799
	GSE17536	145	0.457076	0.153535	0.0358214	0.167846
	GSE33113	90	0.794586	0.226282	-0.0754781	0.224846
	GSE39582	557	0.144547	0.0759934	0.270806	0.0800788
	TCGA.COAD	71	0.126204	0.274649	0.523361	0.357249
	TCGA.RNASeqV2	141	0.120222	0.173122	0.184797	0.176546

## Sheet: Sheet3
Table S4: Statistics from fitting regression models with subtype (scores) to outcome variables (MSI, stage, grade, location, and disease-free survival).
Sheet 3: model evaluation statistics, including p-values for likelihood ratio tests comparing models with only continuous scores or discrete subtypes to the full model with both scores and subtypes, and Akaike information criterion (AIC) for all three models. The higher the p-value and lower the AIC, the better the model is at characterizing outcome variables.
Variable	Study	p value (subtype)	p value (continuous scores)	AIC (full model)	AIC (subtype)	AIC (continuous scores)
msi	GSE13294_eset	2.86608e-10	0.0126844	99.4643	139.41	104.192
	GSE26682.GPL570_eset	6.66266e-06	0.216326	57.7535	77.5915	55.5318
	GSE26682.GPL96_eset	0.00200347	0.693338	81.8709	90.2966	76.102
	GSE39582_eset	1.0167e-08	8.26808e-05	194.081	226.889	210.006
	TCGA.RNASeqV2_eset	7.43235e-12	0.293156	82.0312	129.282	78.9746
	NHS.HPFS_eset	5.27409e-14	0.0852883	475.011	532.158	475.189
summarylocation	GSE12945_eset	0.0512084	0.756367	67.6113	69.555	61.4992
	GSE14333_eset	0.0426135	0.266764	185.438	187.749	182.644
	GSE39582_eset	9.69154e-12	0.997707	644.271	690.991	636.41
	TCGA.COAD_eset	0.785444	0.00526888	128.98	125.463	135.721
	TCGA.RNASeqV2_eset	0.00225436	0.935303	204.191	212.38	197.014
	NHS.HPFS_eset	5.60233e-05	0.0263416	914.643	930.222	917.663
summarystage	GSE12225.GPL3676_eset	0.139957	0.554906	45.5057	45.4386	40.5232
	GSE12945_eset	0.221577	0.354971	93.0898	92.1038	89.4865
	GSE14333_eset	0.0556584	0.185339	120.988	122.765	119.179
	GSE17536_eset	0.00172894	0.00196435	108.452	117.172	117.416
	GSE17538.GPL570_eset	0.481439	0.775775	40.6308	38.0928	34.4128
	GSE2109_eset	0.055549	0.745852	465.982	467.763	459.927
	GSE21510_eset	0.521577	0.0370128	79.5155	76.8173	81.727
	GSE21815_eset	0.315013	0.590903	186.411	184.722	181.217
	GSE39582_eset	0.0118226	0.698889	225.292	230.168	219.493
	TCGA.COAD_eset	0.517282	0.512479	175.805	173.123	171.083
	TCGA.RNASeqV2_eset	0.112212	0.146793	250.99	251.365	249.791
	NHS.HPFS_eset	0.864514	0.113405	531.393	527.685	530.855
summarygrade	GSE12945_eset	0.11404	0.244979	92.9738	93.3162	90.4146
	GSE17536_eset	0.226507	0.764572	145.939	144.909	139.782
	GSE17538.GPL570_eset	0.850464	0.295913	31.466	27.7899	28.3831
	GSE2109_eset	0.101958	0.835838	361.568	362.134	355.016
	NHS.HPFS_eset	0.0224676	0.353776	454.034	457.625	450.44
