# Supplementary material for: Continuity of transcriptomes among colorectal cancer subtypes based on meta-analysis
Source: Genome Biol. 2018 Sep 25;19:142. doi: 10.1186/s13059-018-1511-4 (PMC6154428; doi:10.1186/s13059-018-1511-4)
Supplement: Supplementary file 6 — Table S5. Biocarta pathways that are enriched (Bonferroni corrected p < 0.05) for the genes with large weights for PCSS1 and PCSS2. The subtype scores thus characterize the variations in the enriched pathways. (XLSX 9 kb) [file 13059_2018_1511_MOESM6_ESM.xlsx]

## Sheet: Sheet1
Table S5: Biocarta pathways that are enriched (Bonferroni corrected p < 0.05) for the genes with large weights for PCSS1 and PCSS2. The subtype scores thus characterize the variations in the enriched pathways.
Biocarta Pathway Name	Brief Description	Bonferroni-corrected p-value
PCSS1
TCRA	Lck and Fyn tyrosine kinases in initiation of TCR Activation	7e-05
TCYTOTOXIC	T Cytotoxic Cell Surface Molecules	0.0002
THELPER	T Helper Cell Surface Molecules	0.0002
IL17	IL 17 Signaling	0.001
LYM	Adhesion and Diapedesis of Lymphocytes	0.007
INFLAM	Cytokines and Inflammatory Response	0.04
LAIR	Cells and Molecules involved in local acute inflammatory response	0.04
DC	Dendritic cells in regulating TH1 and TH2 Development	0.05
PCSS2
MCM	CDK Regulation of DNA Replication	0.02
